# Supplementary material for: Tetra­kis(pyridazine-κN)bis­(seleno­cyanato-κN)cobalt(II) pyridazine disolvate
Source: Acta Crystallogr Sect E Struct Rep Online. 2012 Jun 23;68(Pt 7):m965. doi: 10.1107/S1600536812027742 (PMC3393216; doi:10.1107/S1600536812027742)
Supplement: Supplementary file 1 [file e-68-0m965-sup1.cif]

##############################################################################
#                                                                            #
# This CIF contains the data in a paper accepted for publication in          #
# Acta Crystallographica Section E. It conforms to the requirements of       #
# Notes for Authors for Acta Crystallographica Section E, and has been       #
# peer reviewed under the auspices of the IUCr Commission on Journals.       #
#                                                                            #
# Full details of the Crystallographic Information File format               #
# are given in the paper "The Crystallographic Information File (CIF):       #
# a New Standard Archive File for Crystallography" by S. R. Hall, F. H.      #
# Allen and I. D. Brown [Acta Cryst. (1991), A47, 655-685].                  #
#                                                                            #
# The current version of the core CIF dictionary is obtainable from          #
# ftp://ftp.iucr.org/pub/cif_core.dic.                                       #
#                                                                            #
# Software is freely available for graphical display of the structure(s)     #
# in this CIF. For information consult the CIF software page                 #
# http://www.iucr.org/resources/cif/software.                                #
#                                                                            #
# This file may be used for bona fide research purposes within the           #
# scientific community so long as proper attribution is given to the journal # 
# article from which it was obtained.                                        #
#                                                                            #
##############################################################################
data_I
_audit_creation_method     SHELXL-97
_chemical_name_systematic
;
Tetrakis(pyridazine-\k<i>N</i>)bis(selenocyanato-\k<i>N</i>)cobalt(II)
pyridazine disolvate
;
_chemical_name_common     ?
_chemical_formula_moiety     'C18 H16 Co N10 Se2, 2(C4 H4 N2)'
_chemical_formula_sum     'C26 H24 Co N14 Se2'
_chemical_formula_iupac     '[Co (Se C N)2 (C4 H4 N2)4], 2C4 H4 N2'
_chemical_formula_weight     749.44
_chemical_melting_point     ?
_symmetry_cell_setting     triclinic
_symmetry_space_group_name_H-M     'P -1'
_symmetry_space_group_name_Hall     '-P 1'
loop_
    _symmetry_equiv_pos_as_xyz
    'x, y, z'
    '-x, -y, -z'
_cell_length_a     11.2138(9)
_cell_length_b     12.0996(11)
_cell_length_c     12.7033(11)
_cell_angle_alpha     62.206(9)
_cell_angle_beta     88.827(10)
_cell_angle_gamma     88.682(10)
_cell_volume     1524.3(2)
_cell_formula_units_Z     2
_cell_measurement_reflns_used     16685
_cell_measurement_theta_min     2.55
_cell_measurement_theta_max     27.96
_cell_measurement_temperature     170(2)
_exptl_crystal_description     block
_exptl_crystal_colour     orange
_exptl_crystal_size_max     0.1513
_exptl_crystal_size_mid     0.1138
_exptl_crystal_size_min     0.0844
_exptl_crystal_density_diffrn     1.633
_exptl_crystal_density_meas     ?
_exptl_crystal_density_method     'not measured'
_exptl_crystal_F_000     746
_exptl_absorpt_coefficient_mu     2.994
_exptl_absorpt_correction_type     numerical
_exptl_absorpt_process_details     '(X-SHAPE and X-RED32; Stoe & Cie, 2008)'
_exptl_absorpt_correction_T_min     0.5791
_exptl_absorpt_correction_T_max     0.6973
_exptl_special_details     ?
_diffrn_ambient_temperature     170(2)
_diffrn_radiation_type     MoK\a
_diffrn_radiation_wavelength     0.71073
_diffrn_radiation_source     'fine-focus sealed tube'
_diffrn_radiation_monochromator     graphite
_diffrn_measurement_device_type     'STOE IPDS-1'
_diffrn_measurement_method     'phi scan'
_diffrn_detector_area_resol_mean     ?
_diffrn_reflns_number     16685
_diffrn_reflns_av_R_equivalents     0.0465
_diffrn_reflns_av_sigmaI/netI     0.0512
_diffrn_reflns_theta_min     2.55
_diffrn_reflns_theta_max     27.96
_diffrn_reflns_theta_full     27.96
_diffrn_measured_fraction_theta_max     0.979
_diffrn_measured_fraction_theta_full     0.979
_diffrn_reflns_limit_h_min     -14
_diffrn_reflns_limit_h_max     14
_diffrn_reflns_limit_k_min     -15
_diffrn_reflns_limit_k_max     15
_diffrn_reflns_limit_l_min     -16
_diffrn_reflns_limit_l_max     16
_diffrn_standards_number     0
_diffrn_standards_interval_count     ?
_diffrn_standards_interval_time     0
_diffrn_standards_decay_%     0
_refine_special_details
;
Refinement of <i>F</i>^2^ against ALL reflections. The weighted <i>R</i>-factor
<i>wR</i> and goodness of fit <i>S</i> are based on <i>F</i>^2^, conventional
<i>R</i>-factors <i>R</i> are based on <i>F</i>, with <i>F</i> set to zero for
negative <i>F</i>^2^. The threshold expression of <i>F</i>^2^ >
\s(<i>F</i>^2^) is used only for calculating <i>R</i>-factors(gt) <i>etc</i>.
and is not relevant to the choice of reflections for refinement.
<i>R</i>-factors based on <i>F</i>^2^ are statistically about twice as large
as those based on <i>F</i>, and <i>R</i>- factors based on ALL data will be
even larger.
;
_reflns_number_total     7160
_reflns_number_gt     4872
_reflns_threshold_expression     I>2sigma(I)
_refine_ls_structure_factor_coef     Fsqd
_refine_ls_matrix_type     full
_refine_ls_R_factor_all     0.0688
_refine_ls_R_factor_gt     0.0382
_refine_ls_wR_factor_gt     0.0885
_refine_ls_wR_factor_ref     0.1003
_refine_ls_goodness_of_fit_ref     0.951
_refine_ls_restrained_S_all     0.951
_refine_ls_number_reflns     7160
_refine_ls_number_parameters     388
_refine_ls_number_restraints     0
_refine_ls_hydrogen_treatment     constr
_refine_ls_weighting_scheme     calc
_refine_ls_weighting_details
         'calc w=1/[\s^2^(Fo^2^)+(0.0561P)^2^+0.0000P] where P=(Fo^2^+2Fc^2^)/3'
_atom_sites_solution_hydrogens     geom
_atom_sites_solution_primary     direct
_atom_sites_solution_secondary     difmap
_refine_ls_shift/su_max     0.001
_refine_ls_shift/su_mean     0.000
_refine_diff_density_max     0.418
_refine_diff_density_min     -0.740
_refine_ls_extinction_method     none
_refine_ls_extinction_coef     ?
loop_
    _atom_type_symbol
    _atom_type_description
    _atom_type_scat_dispersion_real
    _atom_type_scat_dispersion_imag
    _atom_type_scat_source
    'C' 'C' 0.0033 0.0016
                         'International Tables Vol C Tables 4.2.6.8 and 6.1.1.4'
    'H' 'H' 0.0000 0.0000
                         'International Tables Vol C Tables 4.2.6.8 and 6.1.1.4'
    'Co' 'Co' 0.3494 0.9721
                         'International Tables Vol C Tables 4.2.6.8 and 6.1.1.4'
    'N' 'N' 0.0061 0.0033
                         'International Tables Vol C Tables 4.2.6.8 and 6.1.1.4'
    'Se' 'Se' -0.0929 2.2259
                         'International Tables Vol C Tables 4.2.6.8 and 6.1.1.4'
_computing_data_collection     'X-AREA (Stoe & Cie, 2008)'
_computing_cell_refinement     'X-AREA (Stoe & Cie, 2008)'
_computing_data_reduction     'X-AREA (Stoe & Cie, 2008)'
_computing_structure_solution     'SHELXS97 (Sheldrick, 2008)'
_computing_structure_refinement     'SHELXL97 (Sheldrick, 2008)'
_computing_molecular_graphics
;
XP in SHELXTL (Sheldrick, 2008) and DIAMOND (Brandenburg, 2011)
;
_computing_publication_material     'XCIF in SHELXTL (Sheldrick, 2008)'
loop_
    _atom_site_type_symbol
    _atom_site_label
    _atom_site_fract_x
    _atom_site_fract_y
    _atom_site_fract_z
    _atom_site_U_iso_or_equiv
    _atom_site_adp_type
    _atom_site_calc_flag
    _atom_site_refinement_flags
    _atom_site_occupancy
    _atom_site_symmetry_multiplicity
    _atom_site_disorder_assembly
    _atom_site_disorder_group
    Co Co1 0.74918(3) 0.74770(4) 0.50943(3) 0.01251(9) Uani d . 1 1 . .
    N N1 0.8568(2) 0.6511(2) 0.6576(2) 0.0193(5) Uani d . 1 1 . .
    C C1 0.9395(3) 0.6035(3) 0.7155(3) 0.0170(6) Uani d . 1 1 . .
    Se Se1 1.06840(3) 0.53113(3) 0.80450(3) 0.02804(10) Uani d . 1 1 . .
    N N2 0.6414(2) 0.8434(2) 0.3603(2) 0.0194(5) Uani d . 1 1 . .
    C C2 0.5651(3) 0.8969(3) 0.2944(3) 0.0166(6) Uani d . 1 1 . .
    Se Se2 0.44604(3) 0.97836(3) 0.19407(3) 0.02555(10) Uani d . 1 1 . .
    N N10 0.8043(2) 0.9230(2) 0.5048(2) 0.0166(5) Uani d . 1 1 . .
    N N11 0.8491(2) 1.0109(2) 0.4008(2) 0.0224(5) Uani d . 1 1 . .
    C C11 0.8829(3) 1.1191(3) 0.3937(3) 0.0253(7) Uani d . 1 1 . .
    H H11 0.9165 1.1796 0.3208 0.030 Uiso calc R 1 1 . .
    C C12 0.8715(3) 1.1488(3) 0.4871(3) 0.0282(7) Uani d . 1 1 . .
    H H12 0.8946 1.2277 0.4782 0.034 Uiso calc R 1 1 . .
    C C13 0.8255(3) 1.0588(3) 0.5925(3) 0.0307(8) Uani d . 1 1 . .
    H H13 0.8157 1.0728 0.6598 0.037 Uiso calc R 1 1 . .
    C C14 0.7938(3) 0.9459(3) 0.5969(3) 0.0236(7) Uani d . 1 1 . .
    H H14 0.7630 0.8821 0.6697 0.028 Uiso calc R 1 1 . .
    N N20 0.8926(2) 0.7545(2) 0.3889(2) 0.0140(5) Uani d . 1 1 . .
    N N21 0.9612(2) 0.6494(2) 0.4300(2) 0.0169(5) Uani d . 1 1 . .
    C C21 1.0463(3) 0.6422(3) 0.3595(3) 0.0219(6) Uani d . 1 1 . .
    H H21 1.0933 0.5677 0.3882 0.026 Uiso calc R 1 1 . .
    C C22 1.0709(3) 0.7375(3) 0.2457(3) 0.0273(7) Uani d . 1 1 . .
    H H22 1.1337 0.7294 0.1983 0.033 Uiso calc R 1 1 . .
    C C23 1.0007(3) 0.8436(3) 0.2047(3) 0.0223(6) Uani d . 1 1 . .
    H H23 1.0133 0.9119 0.1279 0.027 Uiso calc R 1 1 . .
    C C24 0.9105(3) 0.8474(3) 0.2800(3) 0.0189(6) Uani d . 1 1 . .
    H H24 0.8597 0.9192 0.2525 0.023 Uiso calc R 1 1 . .
    N N30 0.6947(2) 0.5719(2) 0.5135(2) 0.0170(5) Uani d . 1 1 . .
    N N31 0.6603(2) 0.4772(2) 0.6183(2) 0.0223(5) Uani d . 1 1 . .
    C C31 0.6270(3) 0.3707(3) 0.6204(3) 0.0290(7) Uani d . 1 1 . .
    H H31 0.6007 0.3049 0.6941 0.035 Uiso calc R 1 1 . .
    C C32 0.6284(3) 0.3506(3) 0.5212(3) 0.0321(8) Uani d . 1 1 . .
    H H32 0.6048 0.2732 0.5266 0.038 Uiso calc R 1 1 . .
    C C33 0.6653(3) 0.4469(4) 0.4155(3) 0.0325(8) Uani d . 1 1 . .
    H H33 0.6692 0.4388 0.3446 0.039 Uiso calc R 1 1 . .
    C C34 0.6971(3) 0.5576(3) 0.4160(3) 0.0240(7) Uani d . 1 1 . .
    H H34 0.7216 0.6260 0.3432 0.029 Uiso calc R 1 1 . .
    N N40 0.6010(2) 0.7439(2) 0.6242(2) 0.0151(5) Uani d . 1 1 . .
    N N41 0.5359(2) 0.8514(2) 0.5780(2) 0.0180(5) Uani d . 1 1 . .
    C C41 0.4414(3) 0.8588(3) 0.6389(3) 0.0220(6) Uani d . 1 1 . .
    H H41 0.3961 0.9345 0.6065 0.026 Uiso calc R 1 1 . .
    C C42 0.4049(3) 0.7623(3) 0.7473(3) 0.0249(7) Uani d . 1 1 . .
    H H42 0.3354 0.7707 0.7872 0.030 Uiso calc R 1 1 . .
    C C43 0.4725(3) 0.6542(3) 0.7949(3) 0.0228(7) Uani d . 1 1 . .
    H H43 0.4525 0.5856 0.8694 0.027 Uiso calc R 1 1 . .
    C C44 0.5718(3) 0.6497(3) 0.7289(3) 0.0199(6) Uani d . 1 1 . .
    H H44 0.6205 0.5763 0.7602 0.024 Uiso calc R 1 1 . .
    N N50 0.6844(3) 0.6254(3) 1.0041(3) 0.0348(7) Uani d . 1 1 . .
    N N51 0.6207(3) 0.6544(3) 1.0784(3) 0.0413(8) Uani d . 1 1 . .
    C C51 0.6508(4) 0.7539(4) 1.0884(4) 0.0467(11) Uani d . 1 1 . .
    H H51 0.6039 0.7751 1.1396 0.056 Uiso calc R 1 1 . .
    C C52 0.7464(4) 0.8295(4) 1.0291(4) 0.0470(12) Uani d . 1 1 . .
    H H52 0.7661 0.8992 1.0404 0.056 Uiso calc R 1 1 . .
    C C53 0.8102(3) 0.7995(4) 0.9544(4) 0.0456(11) Uani d . 1 1 . .
    H H53 0.8763 0.8477 0.9100 0.055 Uiso calc R 1 1 . .
    C C54 0.7752(3) 0.6955(4) 0.9454(4) 0.0373(9) Uani d . 1 1 . .
    H H54 0.8195 0.6732 0.8935 0.045 Uiso calc R 1 1 . .
    N N60 0.2024(3) 0.8989(3) 0.9578(3) 0.0301(6) Uani d . 1 1 . .
    N N61 0.1110(3) 0.8398(3) 0.9384(3) 0.0300(6) Uani d . 1 1 . .
    C C61 0.1245(3) 0.7193(3) 0.9688(3) 0.0320(8) Uani d . 1 1 . .
    H H61 0.0601 0.6787 0.9546 0.038 Uiso calc R 1 1 . .
    C C62 0.2272(3) 0.6484(3) 1.0205(3) 0.0325(8) Uani d . 1 1 . .
    H H62 0.2328 0.5622 1.0412 0.039 Uiso calc R 1 1 . .
    C C63 0.3189(3) 0.7088(3) 1.0397(3) 0.0308(8) Uani d . 1 1 . .
    H H63 0.3913 0.6663 1.0745 0.037 Uiso calc R 1 1 . .
    C C64 0.3023(3) 0.8353(3) 1.0065(3) 0.0281(7) Uani d . 1 1 . .
    H H64 0.3656 0.8784 1.0191 0.034 Uiso calc R 1 1 . .
loop_
    _atom_site_aniso_label
    _atom_site_aniso_U_11
    _atom_site_aniso_U_22
    _atom_site_aniso_U_33
    _atom_site_aniso_U_12
    _atom_site_aniso_U_13
    _atom_site_aniso_U_23
    Co1 0.01260(17) 0.00907(17) 0.01339(18) 0.00259(13) -0.00004(13)
                                                                    -0.00327(14)
    N1 0.0210(12) 0.0180(13) 0.0168(12) 0.0044(10) -0.0027(10) -0.0064(11)
    C1 0.0224(14) 0.0111(14) 0.0165(14) -0.0024(12) 0.0025(11) -0.0056(11)
    Se1 0.02541(17) 0.02162(19) 0.02991(18) 0.00417(14) -0.01359(14)
                                                                    -0.00566(15)
    N2 0.0195(12) 0.0165(13) 0.0185(12) 0.0046(10) -0.0032(10) -0.0051(11)
    C2 0.0190(14) 0.0130(14) 0.0174(14) -0.0002(11) 0.0033(11) -0.0069(12)
    Se2 0.02245(16) 0.02343(19) 0.02468(17) 0.00506(13) -0.01067(13)
                                                                    -0.00593(14)
    N10 0.0152(11) 0.0115(12) 0.0198(12) -0.0001(9) -0.0010(9) -0.0046(10)
    N11 0.0274(13) 0.0140(13) 0.0243(13) -0.0024(11) 0.0058(11) -0.0078(11)
    C11 0.0258(15) 0.0143(15) 0.0315(17) -0.0040(13) 0.0030(13) -0.0071(14)
    C12 0.0231(15) 0.0214(17) 0.045(2) -0.0046(13) -0.0019(14) -0.0196(16)
    C13 0.0326(18) 0.037(2) 0.0356(19) -0.0078(16) 0.0009(15) -0.0273(18)
    C14 0.0239(15) 0.0245(17) 0.0237(16) -0.0069(13) 0.0017(12) -0.0121(14)
    N20 0.0146(11) 0.0123(12) 0.0145(11) 0.0027(9) 0.0014(9) -0.0060(10)
    N21 0.0187(11) 0.0129(12) 0.0168(12) 0.0063(10) -0.0003(9) -0.0052(10)
    C21 0.0210(14) 0.0201(16) 0.0254(16) 0.0068(13) 0.0021(12) -0.0117(14)
    C22 0.0249(16) 0.033(2) 0.0251(16) 0.0050(14) 0.0051(13) -0.0145(15)
    C23 0.0274(16) 0.0206(16) 0.0140(14) -0.0009(13) 0.0042(12) -0.0041(12)
    C24 0.0234(14) 0.0144(15) 0.0166(14) 0.0031(12) 0.0011(11) -0.0054(12)
    N30 0.0156(11) 0.0142(12) 0.0210(12) 0.0002(10) -0.0011(9) -0.0081(10)
    N31 0.0235(13) 0.0161(13) 0.0256(13) -0.0021(11) 0.0038(11) -0.0083(11)
    C31 0.0313(17) 0.0179(16) 0.0352(18) -0.0046(14) 0.0055(14) -0.0102(15)
    C32 0.0259(17) 0.0266(19) 0.050(2) -0.0100(15) 0.0035(16) -0.0226(18)
    C33 0.0369(19) 0.037(2) 0.0339(19) -0.0111(17) -0.0009(15) -0.0251(18)
    C34 0.0244(15) 0.0237(17) 0.0238(16) -0.0037(13) -0.0027(13) -0.0108(14)
    N40 0.0142(11) 0.0125(12) 0.0165(11) 0.0028(9) -0.0004(9) -0.0051(10)
    N41 0.0169(11) 0.0154(13) 0.0183(12) 0.0049(10) 0.0013(9) -0.0053(10)
    C41 0.0198(14) 0.0210(16) 0.0257(16) 0.0067(12) 0.0006(12) -0.0117(14)
    C42 0.0226(15) 0.0308(18) 0.0232(16) -0.0004(13) 0.0091(12) -0.0145(14)
    C43 0.0274(16) 0.0217(17) 0.0166(14) -0.0065(13) 0.0079(12) -0.0066(13)
    C44 0.0254(15) 0.0126(14) 0.0183(14) 0.0031(12) -0.0018(12) -0.0042(12)
    N50 0.0330(16) 0.0267(16) 0.0481(19) 0.0020(13) -0.0082(14) -0.0201(15)
    N51 0.0368(17) 0.0308(18) 0.049(2) 0.0033(14) 0.0010(15) -0.0126(16)
    C51 0.063(3) 0.042(2) 0.038(2) 0.026(2) -0.013(2) -0.022(2)
    C52 0.059(3) 0.0233(19) 0.068(3) 0.0145(19) -0.045(2) -0.028(2)
    C53 0.0251(18) 0.026(2) 0.064(3) -0.0011(16) -0.0099(18) -0.003(2)
    C54 0.039(2) 0.033(2) 0.037(2) 0.0072(17) -0.0001(16) -0.0142(18)
    N60 0.0389(16) 0.0172(14) 0.0306(15) -0.0035(12) -0.0028(13) -0.0078(12)
    N61 0.0323(15) 0.0254(16) 0.0284(15) -0.0049(13) -0.0009(12) -0.0090(13)
    C61 0.0370(19) 0.0288(19) 0.0330(19) -0.0126(16) 0.0046(15) -0.0164(16)
    C62 0.044(2) 0.0183(17) 0.0356(19) -0.0008(15) 0.0095(16) -0.0133(15)
    C63 0.0279(17) 0.033(2) 0.0293(18) 0.0060(15) 0.0038(14) -0.0127(16)
    C64 0.0307(17) 0.0275(18) 0.0270(17) -0.0102(14) 0.0052(13) -0.0132(15)
_geom_special_details
;
All e.s.d.'s (except the e.s.d. in the dihedral angle between two l.s. planes)
are estimated using the full covariance matrix. The cell e.s.d.'s are taken
into account individually in the estimation of e.s.d.'s in distances, angles
and torsion angles; correlations between e.s.d.'s in cell parameters are only
used when they are defined by crystal symmetry. An approximate (isotropic)
treatment of cell e.s.d.'s is used for estimating e.s.d.'s involving l.s.
planes.
;
loop_
    _geom_bond_atom_site_label_1
    _geom_bond_atom_site_label_2
    _geom_bond_site_symmetry_2
    _geom_bond_distance
    _geom_bond_publ_flag
    Co1 N1 . 2.084(2) y
    Co1 N2 . 2.091(2) y
    Co1 N20 . 2.174(2) y
    Co1 N40 . 2.175(2) y
    Co1 N10 . 2.197(2) y
    Co1 N30 . 2.204(2) y
    N1 C1 . 1.157(4) ?
    C1 Se1 . 1.795(3) ?
    N2 C2 . 1.163(4) ?
    C2 Se2 . 1.793(3) ?
    N10 C14 . 1.325(4) ?
    N10 N11 . 1.348(4) ?
    N11 C11 . 1.334(4) ?
    C11 C12 . 1.393(5) ?
    C11 H11 . 0.9500 ?
    C12 C13 . 1.372(5) ?
    C12 H12 . 0.9500 ?
    C13 C14 . 1.395(5) ?
    C13 H13 . 0.9500 ?
    C14 H14 . 0.9500 ?
    N20 C24 . 1.329(4) ?
    N20 N21 . 1.354(3) ?
    N21 C21 . 1.325(4) ?
    C21 C22 . 1.392(5) ?
    C21 H21 . 0.9500 ?
    C22 C23 . 1.373(5) ?
    C22 H22 . 0.9500 ?
    C23 C24 . 1.393(4) ?
    C23 H23 . 0.9500 ?
    C24 H24 . 0.9500 ?
    N30 C34 . 1.327(4) ?
    N30 N31 . 1.345(4) ?
    N31 C31 . 1.337(4) ?
    C31 C32 . 1.390(5) ?
    C31 H31 . 0.9500 ?
    C32 C33 . 1.369(5) ?
    C32 H32 . 0.9500 ?
    C33 C34 . 1.398(5) ?
    C33 H33 . 0.9500 ?
    C34 H34 . 0.9500 ?
    N40 C44 . 1.327(4) ?
    N40 N41 . 1.353(3) ?
    N41 C41 . 1.325(4) ?
    C41 C42 . 1.388(5) ?
    C41 H41 . 0.9500 ?
    C42 C43 . 1.373(5) ?
    C42 H42 . 0.9500 ?
    C43 C44 . 1.395(4) ?
    C43 H43 . 0.9500 ?
    C44 H44 . 0.9500 ?
    N50 C54 . 1.316(5) ?
    N50 N51 . 1.340(5) ?
    N51 C51 . 1.320(5) ?
    C51 C52 . 1.387(7) ?
    C51 H51 . 0.9500 ?
    C52 C53 . 1.352(7) ?
    C52 H52 . 0.9500 ?
    C53 C54 . 1.381(6) ?
    C53 H53 . 0.9500 ?
    C54 H54 . 0.9500 ?
    N60 C64 . 1.332(4) ?
    N60 N61 . 1.353(4) ?
    N61 C61 . 1.328(5) ?
    C61 C62 . 1.397(5) ?
    C61 H61 . 0.9500 ?
    C62 C63 . 1.365(5) ?
    C62 H62 . 0.9500 ?
    C63 C64 . 1.393(5) ?
    C63 H63 . 0.9500 ?
    C64 H64 . 0.9500 ?
loop_
    _geom_angle_atom_site_label_1
    _geom_angle_atom_site_label_2
    _geom_angle_atom_site_label_3
    _geom_angle_site_symmetry_1
    _geom_angle_site_symmetry_3
    _geom_angle
    _geom_angle_publ_flag
    N1 Co1 N2 . . 179.50(11) ?
    N1 Co1 N20 . . 91.87(9) ?
    N2 Co1 N20 . . 87.88(9) ?
    N1 Co1 N40 . . 90.35(10) ?
    N2 Co1 N40 . . 89.90(9) ?
    N20 Co1 N40 . . 177.76(8) ?
    N1 Co1 N10 . . 88.58(9) ?
    N2 Co1 N10 . . 91.87(9) ?
    N20 Co1 N10 . . 92.39(9) ?
    N40 Co1 N10 . . 87.93(9) ?
    N1 Co1 N30 . . 91.41(9) ?
    N2 Co1 N30 . . 88.14(9) ?
    N20 Co1 N30 . . 87.31(9) ?
    N40 Co1 N30 . . 92.36(9) ?
    N10 Co1 N30 . . 179.70(10) ?
    C1 N1 Co1 . . 161.1(2) ?
    N1 C1 Se1 . . 179.5(3) ?
    C2 N2 Co1 . . 166.1(3) ?
    N2 C2 Se2 . . 179.3(3) ?
    C14 N10 N11 . . 119.7(3) ?
    C14 N10 Co1 . . 123.5(2) ?
    N11 N10 Co1 . . 116.70(18) ?
    C11 N11 N10 . . 118.7(3) ?
    N11 C11 C12 . . 123.8(3) ?
    N11 C11 H11 . . 118.1 ?
    C12 C11 H11 . . 118.1 ?
    C13 C12 C11 . . 117.0(3) ?
    C13 C12 H12 . . 121.5 ?
    C11 C12 H12 . . 121.5 ?
    C12 C13 C14 . . 117.4(3) ?
    C12 C13 H13 . . 121.3 ?
    C14 C13 H13 . . 121.3 ?
    N10 C14 C13 . . 123.3(3) ?
    N10 C14 H14 . . 118.3 ?
    C13 C14 H14 . . 118.3 ?
    C24 N20 N21 . . 120.4(2) ?
    C24 N20 Co1 . . 125.23(19) ?
    N21 N20 Co1 . . 114.20(17) ?
    C21 N21 N20 . . 118.4(2) ?
    N21 C21 C22 . . 123.8(3) ?
    N21 C21 H21 . . 118.1 ?
    C22 C21 H21 . . 118.1 ?
    C23 C22 C21 . . 117.3(3) ?
    C23 C22 H22 . . 121.3 ?
    C21 C22 H22 . . 121.3 ?
    C22 C23 C24 . . 117.5(3) ?
    C22 C23 H23 . . 121.2 ?
    C24 C23 H23 . . 121.2 ?
    N20 C24 C23 . . 122.5(3) ?
    N20 C24 H24 . . 118.7 ?
    C23 C24 H24 . . 118.7 ?
    C34 N30 N31 . . 120.1(3) ?
    C34 N30 Co1 . . 121.5(2) ?
    N31 N30 Co1 . . 118.45(19) ?
    C31 N31 N30 . . 118.3(3) ?
    N31 C31 C32 . . 124.0(3) ?
    N31 C31 H31 . . 118.0 ?
    C32 C31 H31 . . 118.0 ?
    C33 C32 C31 . . 117.2(3) ?
    C33 C32 H32 . . 121.4 ?
    C31 C32 H32 . . 121.4 ?
    C32 C33 C34 . . 117.3(3) ?
    C32 C33 H33 . . 121.4 ?
    C34 C33 H33 . . 121.4 ?
    N30 C34 C33 . . 123.1(3) ?
    N30 C34 H34 . . 118.4 ?
    C33 C34 H34 . . 118.4 ?
    C44 N40 N41 . . 120.5(2) ?
    C44 N40 Co1 . . 126.6(2) ?
    N41 N40 Co1 . . 112.88(17) ?
    C41 N41 N40 . . 118.2(3) ?
    N41 C41 C42 . . 123.8(3) ?
    N41 C41 H41 . . 118.1 ?
    C42 C41 H41 . . 118.1 ?
    C43 C42 C41 . . 117.8(3) ?
    C43 C42 H42 . . 121.1 ?
    C41 C42 H42 . . 121.1 ?
    C42 C43 C44 . . 117.0(3) ?
    C42 C43 H43 . . 121.5 ?
    C44 C43 H43 . . 121.5 ?
    N40 C44 C43 . . 122.6(3) ?
    N40 C44 H44 . . 118.7 ?
    C43 C44 H44 . . 118.7 ?
    C54 N50 N51 . . 119.1(3) ?
    C51 N51 N50 . . 118.3(4) ?
    N51 C51 C52 . . 124.4(4) ?
    N51 C51 H51 . . 117.8 ?
    C52 C51 H51 . . 117.8 ?
    C53 C52 C51 . . 116.8(3) ?
    C53 C52 H52 . . 121.6 ?
    C51 C52 H52 . . 121.6 ?
    C52 C53 C54 . . 117.0(4) ?
    C52 C53 H53 . . 121.5 ?
    C54 C53 H53 . . 121.5 ?
    N50 C54 C53 . . 124.3(4) ?
    N50 C54 H54 . . 117.8 ?
    C53 C54 H54 . . 117.8 ?
    C64 N60 N61 . . 119.5(3) ?
    C61 N61 N60 . . 118.4(3) ?
    N61 C61 C62 . . 124.4(3) ?
    N61 C61 H61 . . 117.8 ?
    C62 C61 H61 . . 117.8 ?
    C63 C62 C61 . . 116.8(3) ?
    C63 C62 H62 . . 121.6 ?
    C61 C62 H62 . . 121.6 ?
    C62 C63 C64 . . 117.5(3) ?
    C62 C63 H63 . . 121.3 ?
    C64 C63 H63 . . 121.3 ?
    N60 C64 C63 . . 123.5(3) ?
    N60 C64 H64 . . 118.3 ?
    C63 C64 H64 . . 118.3 ?
data_global
_journal_date_recd_electronic     2012-06-12
_journal_date_accepted     2012-06-19
_journal_name_full     'Acta Crystallographica, Section E'
_journal_year     2012
_journal_volume     68
_journal_issue      7
_journal_page_first     m965
_journal_page_last     m965
_journal_paper_category     QM
_journal_paper_doi     10.1107/S1600536812027742
_journal_coeditor_code     WM2650
_publ_contact_author
;
      Susanne W\"ohlert
      Institut f\"ur Anorganische Chemie
      Christian-Albrechts-Universit\"at Kiel
      Max-Eyth Strasse 2
      D-24118 Kiel
      Germany
;
_publ_contact_author_email     swoehlert@ac.uni-kiel.de
_publ_contact_author_fax     '(+)431-880-1520'
_publ_contact_author_phone     '(+)431-880-5546'
_publ_section_title
;
Tetrakis(pyridazine-\k<i>N</i>)bis(selenocyanato-\k<i>N</i>)cobalt(II)
pyridazine disolvate
;
loop_
    _publ_author_name
    _publ_author_footnote
    _publ_author_address
    'W\"ohlert, Susanne' .
;
Institut f\"ur Anorganische Chemie
Christian-Albrechts-Universit\"at Kiel
Max-Eyth-Strasse 2
24118 Kiel
Germany
;
    'Wriedt, Mario' .
;
Department of Chemistry
Texas A&M University
College Station
Texas 77843
USA
;
    'Je\&s, Inke' .
;
Institut f\"ur Anorganische Chemie
Christian-Albrechts-Universit\"at Kiel
Max-Eyth-Strasse 2
24118 Kiel
Germany
;
    'N\"ather, Christian' .
;
Institut f\"ur Anorganische Chemie
Christian-Albrechts-Universit\"at Kiel
Max-Eyth-Strasse 2
24118 Kiel
Germany
;
