# Supplementary material for: Tetra­kis(pyridazine-κN)bis­(seleno­cyanato-κN)cobalt(II) pyridazine disolvate
Source: Acta Crystallogr Sect E Struct Rep Online. 2012 Jun 23;68(Pt 7):m965. doi: 10.1107/S1600536812027742 (PMC3393216; doi:10.1107/S1600536812027742)
Supplement: Supplementary file 2 [file e-68-0m965-Isup2.hkl]

# 
# h,k,l, Fc-squared, Fo-squared, sigma(Fo-squared) and status flag 
# 
data_I
_shelx_title ' [Co(NCSe)2(Pyridazine)4]*(pyridazine)2 in P-1 (ne69)' 
_shelx_refln_list_code          4 
_shelx_F_calc_maximum      198.94 
_exptl_crystal_F_000       746.00 
_reflns_d_resolution_high  0.7581 
 
loop_ 
 _symmetry_equiv_pos_as_xyz 
 'x, y, z' 
 '-x, -y, -z' 
 
_cell_length_a    11.2138 
_cell_length_b    12.0996 
_cell_length_c    12.7033 
_cell_angle_alpha  62.206 
_cell_angle_beta   88.827 
_cell_angle_gamma  88.682 
 
_shelx_F_squared_multiplier     1.000 
 
loop_ 
 _refln_index_h 
 _refln_index_k 
 _refln_index_l 
 _refln_F_squared_calc 
 _refln_F_squared_meas 
 _refln_F_squared_sigma 
 _refln_observed_status 
   2   0   0       37.01       39.85     20.32 o 
   3   0   0        1.59        9.28     34.32 o 
   4   0   0      822.56      820.64     31.68 o 
   5   0   0      288.96      288.10     26.63 o 
   6   0   0     6492.50     6386.37     44.23 o 
   7   0   0      260.00      268.42     25.08 o 
   8   0   0     2100.78     2275.91     38.78 o 
   9   0   0      568.00      541.47     26.08 o 
  10   0   0     2726.04     3165.56     91.62 o 
  11   0   0      223.95      288.65     25.07 o 
  12   0   0        1.15        3.06     27.50 o 
  13   0   0      296.57      333.64     37.19 o 
  14   0   0       10.19        4.61     35.78 o 
 -14   1   0       92.46      103.47     41.49 o 
 -13   1   0       79.79      117.03     36.88 o 
 -12   1   0      183.36       99.59     32.67 o 
 -11   1   0      424.20      402.00     32.13 o 
 -10   1   0       75.04       54.18     28.90 o 
  -9   1   0     7710.72     8167.80    215.58 o 
  -8   1   0       97.82       89.13     30.31 o 
  -7   1   0     1697.69     1822.34     53.52 o 
  -6   1   0      583.11      606.39     26.63 o 
  -5   1   0     8410.95     8740.83     48.84 o 
  -4   1   0       35.82       57.79     22.05 o 
  -2   1   0      366.05      292.03     20.19 o 
  -1   1   0       88.55       55.67     16.07 o 
   2   1   0      864.68      619.79     25.11 o 
   3   1   0     4644.98     4420.95     46.55 o 
   4   1   0     1236.65     1109.56     27.60 o 
   5   1   0      600.09      589.46     23.28 o 
   6   1   0        5.77        1.99     20.61 o 
   7   1   0    10941.64    11033.01    107.68 o 
   8   1   0        7.67      -16.55     25.30 o 
   9   1   0     1212.13     1157.78     53.14 o 
  10   1   0       36.42       41.27     30.89 o 
  11   1   0     2510.05     2637.48     85.76 o 
  12   1   0      714.17      705.21     66.29 o 
  13   1   0     1230.55     1261.86     74.33 o 
  14   1   0       82.61       55.39     41.63 o 
 -14   2   0      574.57      541.93     39.66 o 
 -13   2   0      452.47      457.87     31.73 o 
 -12   2   0      576.01      622.20     46.83 o 
 -11   2   0      131.33       83.80     27.28 o 
 -10   2   0     2102.80     2190.72    181.40 o 
  -9   2   0      136.02      142.22     38.92 o 
  -8   2   0    17811.33    20016.11    254.84 o 
  -7   2   0      130.37      151.85     24.70 o 
  -6   2   0     3761.39     3904.65     42.67 o 
  -5   2   0        4.34       -6.50     20.16 o 
  -4   2   0        6.50       15.64     25.22 o 
  -3   2   0      518.32      497.15     30.38 o 
  -2   2   0     6447.12     5841.67     54.49 o 
  -1   2   0      245.35      209.43     23.30 o 
   0   2   0      157.58       96.18     20.38 o 
   1   2   0       62.76       54.00     25.98 o 
   2   2   0     8728.28     8061.85    233.77 o 
   3   2   0      464.32      392.59     26.83 o 
   4   2   0      481.27      466.23     26.39 o 
   5   2   0      825.67      748.82     34.09 o 
   6   2   0      782.68      720.20     24.51 o 
   7   2   0        9.93       15.41     25.64 o 
   8   2   0     5674.64     5792.42    148.28 o 
   9   2   0       22.82       18.27     26.35 o 
  10   2   0       99.53       92.62     31.02 o 
  11   2   0      684.67      598.41     30.59 o 
  12   2   0      261.41      282.76     31.69 o 
  13   2   0      152.78      124.15     38.45 o 
  14   2   0     1460.43     1319.97     74.05 o 
 -14   3   0      123.57      103.14     40.27 o 
 -13   3   0       98.81      101.27     35.62 o 
 -12   3   0      926.26      921.07     35.93 o 
 -11   3   0     1185.47     1324.24     64.08 o 
 -10   3   0      164.51      152.75     33.20 o 
  -9   3   0      114.11      153.27     30.25 o 
  -8   3   0      265.45      284.63     29.73 o 
  -7   3   0     6590.25     7235.25    210.36 o 
  -6   3   0        4.17       -5.17     33.36 o 
  -5   3   0       12.35       33.20     19.93 o 
  -4   3   0      769.78      803.02     27.16 o 
  -3   3   0     2519.71     2564.03     34.98 o 
  -2   3   0       34.89       33.45     22.71 o 
  -1   3   0    22954.58    21694.48    123.18 o 
   0   3   0      155.41      161.72     32.34 o 
   1   3   0      459.09      344.33     39.74 o 
   2   3   0      591.44      564.64     39.28 o 
   3   3   0     1529.26     1528.11     44.41 o 
   4   3   0       10.78       -2.04     21.65 o 
   5   3   0    11389.16    10841.15    194.66 o 
   6   3   0      391.33      405.48     28.47 o 
   7   3   0      135.17      125.65     28.80 o 
   8   3   0      326.51      324.38     27.56 o 
   9   3   0     2288.85     2347.54     92.49 o 
  10   3   0     1364.81     1487.69     77.66 o 
  11   3   0     1071.41     1143.82     44.75 o 
  12   3   0      186.49      199.05     35.49 o 
  13   3   0      137.74      206.75     59.72 o 
  14   3   0       75.51       83.75     44.15 o 
 -14   4   0      489.37      390.04     40.59 o 
 -13   4   0       95.29       62.54     50.46 o 
 -12   4   0      213.07      193.88     36.38 o 
 -11   4   0        2.45       16.59     37.59 o 
 -10   4   0     1933.67     2038.73     80.40 o 
  -9   4   0       96.71       83.37     27.83 o 
  -8   4   0      234.40      150.45     24.92 o 
  -7   4   0      450.89      465.92     30.62 o 
  -6   4   0      882.29      928.95     31.44 o 
  -5   4   0      141.51      151.33     23.09 o 
  -4   4   0     3504.05     3130.95     64.02 o 
  -3   4   0       32.55       40.75     24.04 o 
  -2   4   0     1555.16     1447.74     37.18 o 
  -1   4   0       76.91       78.52     25.67 o 
   0   4   0     1844.65     1572.98     33.52 o 
   1   4   0       44.64       30.26     26.66 o 
   2   4   0     2346.71     2267.63     73.31 o 
   3   4   0      597.86      583.23     36.94 o 
   4   4   0      234.70      229.22     26.19 o 
   5   4   0      354.35      329.33     26.59 o 
   6   4   0     9652.56    10161.64    246.93 o 
   7   4   0      285.40      307.53     29.59 o 
   8   4   0      222.57      241.13     31.09 o 
   9   4   0      187.40      169.96     34.07 o 
  10   4   0     1285.24     1302.38     32.58 o 
  11   4   0      419.04      429.09     32.14 o 
  12   4   0     1609.80     1548.61     34.53 o 
  13   4   0       99.14      158.41     34.95 o 
  14   4   0       33.73       32.88     47.82 o 
 -13   5   0      905.47      884.96    102.28 o 
 -12   5   0       49.63       61.00     42.91 o 
 -11   5   0     1544.63     1584.39     60.42 o 
 -10   5   0       21.16       66.54     34.07 o 
  -9   5   0     2039.44     2155.58    103.54 o 
  -8   5   0       26.89       59.18     32.91 o 
  -7   5   0      183.53      176.71     24.86 o 
  -6   5   0       77.47       74.12     24.30 o 
  -5   5   0      231.72      287.78     53.88 o 
  -4   5   0       13.60       11.59     18.76 o 
  -3   5   0    12303.25    12592.86    787.23 o 
  -2   5   0       95.79       89.16     24.19 o 
  -1   5   0     1311.48     1068.59     22.78 o 
   0   5   0        1.17       -3.04     23.49 o 
   1   5   0     4600.98     4142.63    163.76 o 
   2   5   0      464.06      419.80     29.72 o 
   3   5   0     9672.06     9349.50    112.08 o 
   4   5   0      297.00      302.15     32.78 o 
   5   5   0      213.74      235.38     32.46 o 
   6   5   0      129.52      132.23     29.12 o 
   7   5   0     8266.73     8761.98    142.19 o 
   8   5   0      274.94      262.29     31.06 o 
   9   5   0      135.63      138.43     32.63 o 
  10   5   0      633.20      687.64     34.23 o 
  11   5   0      258.57      262.98     35.38 o 
  12   5   0      228.79      209.18     40.72 o 
  13   5   0      274.03      309.62     40.50 o 
 -13   6   0      137.23       45.83     51.24 o 
 -12   6   0     1899.06     1814.43    109.67 o 
 -11   6   0       20.26       38.95     29.21 o 
 -10   6   0      800.97      785.31     32.01 o 
  -9   6   0       86.52       82.90     46.78 o 
  -8   6   0     1254.45     1411.12     70.62 o 
  -7   6   0       25.26       17.59     25.65 o 
  -6   6   0     2204.85     2171.66    136.58 o 
  -5   6   0      419.53      410.35     53.62 o 
  -4   6   0     2152.47     2388.21    186.35 o 
  -3   6   0       78.64       79.17     19.22 o 
  -2   6   0    20508.35    20043.97    455.25 o 
  -1   6   0      130.48      132.35     23.42 o 
   0   6   0     1034.95     1063.67     29.83 o 
   1   6   0     1125.20     1073.20     28.73 o 
   2   6   0      302.59      250.72     25.00 o 
   3   6   0      717.36      649.32     32.91 o 
   4   6   0     8677.24     8571.95    309.72 o 
   5   6   0       10.80        8.69     29.74 o 
   6   6   0      170.84      183.17     37.39 o 
   7   6   0       71.95       83.25     30.07 o 
   8   6   0      474.04      496.62     35.50 o 
   9   6   0     1229.54     1274.81     36.30 o 
  10   6   0      132.65      138.77     35.53 o 
  11   6   0      392.99      360.21     36.91 o 
  12   6   0       39.62       49.08     44.14 o 
  13   6   0      175.22      150.25     50.51 o 
 -12   7   0        0.38       16.79     47.34 o 
 -11   7   0     3388.94     3473.16     80.40 o 
 -10   7   0        0.35       18.91     29.53 o 
  -9   7   0      628.16      603.54     43.27 o 
  -8   7   0      179.92      205.04     42.95 o 
  -7   7   0      936.73      924.57     67.66 o 
  -6   7   0      104.92       88.81     33.11 o 
  -5   7   0     9802.04    11009.28    327.53 o 
  -4   7   0      209.58      213.20     39.82 o 
  -3   7   0     2263.55     2475.11    100.73 o 
  -2   7   0      157.93      141.66     29.43 o 
  -1   7   0     7041.96     7220.48    148.79 o 
   0   7   0      307.06      328.88     33.04 o 
   1   7   0     1327.35     1405.41     45.38 o 
   2   7   0       87.00       96.69     36.39 o 
   3   7   0      904.37      918.56     41.24 o 
   4   7   0      462.76      427.90     51.00 o 
   5   7   0     1313.69     1324.43     59.22 o 
   6   7   0      593.26      626.04     43.40 o 
   7   7   0     1126.52     1144.60     52.75 o 
   8   7   0      166.55      175.28     44.09 o 
   9   7   0     1099.24     1080.43     48.10 o 
  10   7   0      269.78      268.59     48.05 o 
  11   7   0     1249.94     1284.57     63.91 o 
  12   7   0       23.46        6.79     64.34 o 
 -12   8   0      341.31      253.51     55.14 o 
 -11   8   0       11.14      -13.33     74.56 o 
 -10   8   0     4530.28     4726.23    418.63 o 
  -9   8   0        1.40       42.61     62.23 o 
  -8   8   0       20.24       -8.09     44.40 o 
  -7   8   0       24.08       40.16     31.35 o 
  -6   8   0      146.47      181.78     32.75 o 
  -5   8   0       80.41       52.00     26.66 o 
  -4   8   0     5000.52     5374.76     50.83 o 
  -3   8   0      109.37       71.13     34.15 o 
  -2   8   0     1389.95     1349.13     64.64 o 
  -1   8   0       80.00       54.50     28.78 o 
   0   8   0     4172.34     4287.66     83.38 o 
   1   8   0      521.47      506.64     36.24 o 
   2   8   0      219.35      203.37     32.16 o 
   3   8   0        2.79       11.86     32.33 o 
   4   8   0     2865.35     3028.18    153.52 o 
   5   8   0      118.53       82.99     35.04 o 
   6   8   0     8185.99     8430.41    356.88 o 
   7   8   0      496.59      468.12     48.38 o 
   8   8   0     1456.34     1266.06     53.24 o 
   9   8   0      153.52      135.40     53.81 o 
  10   8   0        2.88      -21.73     61.79 o 
  11   8   0      122.28      111.02     63.31 o 
  12   8   0      953.83      760.45     75.97 o 
 -11   9   0       72.15       91.30     83.02 o 
 -10   9   0       10.48      -24.12     43.00 o 
  -9   9   0     1082.86     1191.56     43.86 o 
  -8   9   0        3.01       13.50     43.44 o 
  -7   9   0     1083.43     1012.43     40.71 o 
  -6   9   0        3.15       41.08     25.60 o 
  -5   9   0      528.09      553.71     63.27 o 
  -4   9   0        0.07       -1.51     32.36 o 
  -3   9   0     5540.77     6080.53     44.79 o 
  -2   9   0       32.75       14.66     29.23 o 
  -1   9   0      339.67      348.29     28.76 o 
   0   9   0       84.85       98.17     28.08 o 
   1   9   0       71.83       90.30     30.37 o 
   2   9   0      527.76      484.14     31.46 o 
   3   9   0     3029.11     3093.87     94.85 o 
   4   9   0       21.14        2.37     42.46 o 
   5   9   0      538.54      547.45     47.74 o 
   6   9   0       18.27       15.89     39.33 o 
   7   9   0     2002.66     1958.55     82.76 o 
 -10  10   0        2.09      -38.35     38.35 o 
  -9  10   0       51.77       50.43     57.99 o 
  -8  10   0      462.70      490.33     42.94 o 
  -7  10   0       14.49      -12.96     28.75 o 
  -6  10   0     3078.51     3149.33     42.17 o 
  -5  10   0        9.22       10.53     36.93 o 
  -4  10   0     2440.88     2607.80     36.97 o 
  -3  10   0       68.20       72.03     31.60 o 
  -2  10   0     1333.30     1311.01     53.37 o 
  -1  10   0       61.77       68.09     35.14 o 
   0  10   0     4572.52     4766.46     69.37 o 
   1  10   0       63.77       53.09     31.71 o 
   2  10   0      331.00      386.89     39.67 o 
   3  10   0      437.47      446.74     40.01 o 
   4  10   0     3585.78     3590.02    123.78 o 
   5  10   0      329.12      307.98     45.48 o 
   6  10   0        5.50       21.92     51.47 o 
  -9  11   0      475.89      305.76     33.68 o 
  -8  11   0        6.71       20.25     47.47 o 
  -7  11   0       20.30       59.57     41.17 o 
  -6  11   0        0.17        0.69     42.01 o 
  -5  11   0     1808.55     1931.01     50.34 o 
  -4  11   0        0.87        4.96     36.31 o 
  -3  11   0      214.29      201.59     37.34 o 
  -2  11   0       16.93      -10.40     37.04 o 
  -1  11   0     1602.76     1563.95     43.33 o 
   0  11   0     1034.24      978.07     33.18 o 
   1  11   0     3260.65     3196.45     98.74 o 
   2  11   0       12.20       21.77     39.76 o 
   3  11   0      690.46      763.27     59.67 o 
   4  11   0        0.10        1.80     47.52 o 
   5  11   0     1117.99     1152.49     72.84 o 
  -7  12   0        0.03       23.66     46.08 o 
  -6  12   0       11.15       25.30     70.20 o 
  -5  12   0        1.09      -23.95     40.97 o 
  -4  12   0     1832.36     1787.46     47.87 o 
  -3  12   0       46.62        2.52     54.03 o 
  -2  12   0      208.27      194.32     35.94 o 
  -1  12   0       80.02       95.09     34.82 o 
   0  12   0      341.08      299.35     38.65 o 
   1  12   0      102.54      132.35     41.71 o 
   2  12   0      938.87      945.04     45.91 o 
   3  12   0        1.12        6.91     52.07 o 
   4  12   0       93.43      122.43     60.27 o 
   5  12   0      140.33      157.02     73.11 o 
  -5  13   0      201.63      239.95     36.72 o 
  -4  13   0        0.13       31.78     38.90 o 
  -3  13   0      464.93      469.17     69.17 o 
  -2  13   0       62.31       39.08     40.35 o 
  -1  13   0      610.39      580.50     58.50 o 
   0  13   0       65.64       92.71     43.75 o 
   1  13   0       95.04      106.51     49.81 o 
   2  13   0       45.01       72.51     44.16 o 
   3  13   0      893.53      838.53     56.65 o 
   4  13   0      139.45       36.38     80.38 o 
   5  13   0       54.75       17.68     72.82 o 
  -1  14   0      118.64      135.41     48.15 o 
   0  14   0      370.50      297.63     50.67 o 
   1  14   0        9.22       52.18     44.94 o 
  -4 -13   1      113.76       49.33     84.03 o 
  -3 -13   1       14.61       12.79     50.13 o 
  -2 -13   1      177.23      208.18     58.85 o 
  -1 -13   1     1452.90     1362.69     54.89 o 
   0 -13   1        0.63       33.51     57.44 o 
   1 -13   1      518.89      497.56     47.85 o 
   2 -13   1        8.20       64.31     49.41 o 
   3 -13   1     1799.55     1676.96     49.57 o 
   4 -13   1      197.15       81.35     44.50 o 
  -4 -12   1      266.21      280.27     74.84 o 
  -3 -12   1       22.59        5.73     60.19 o 
  -2 -12   1       27.28       69.70     51.04 o 
  -1 -12   1       69.54      134.11     50.69 o 
   0 -12   1     2778.09     2726.29     52.07 o 
   1 -12   1       82.64      111.44     40.95 o 
   2 -12   1      147.10      191.79     45.13 o 
   3 -12   1        2.97      -42.17     42.17 o 
   4 -12   1      493.35      381.70     45.08 o 
   5 -12   1      199.58      254.68     47.68 o 
   6 -12   1     1835.14     1815.36     63.89 o 
  -4 -11   1      375.63      383.39     63.75 o 
  -3 -11   1     1313.99     1327.72     57.37 o 
  -2 -11   1      233.52      196.63     45.33 o 
  -1 -11   1      451.92      474.67     40.35 o 
   0 -11   1       26.76       45.80     41.07 o 
   1 -11   1     7243.33     7088.66     51.01 o 
   2 -11   1      168.91      152.34     36.65 o 
   3 -11   1      156.70      127.97     36.42 o 
   4 -11   1       29.03      -22.12     35.89 o 
   5 -11   1       61.65       87.92     42.01 o 
   6 -11   1        1.08       51.54     94.42 o 
   7 -11   1     2196.88     2274.60     66.28 o 
   8 -11   1       10.91      -28.21     38.20 o 
  -4 -10   1      528.91      579.51     60.74 o 
  -3 -10   1      260.21      247.78     40.47 o 
  -2 -10   1     4802.08     4776.35     52.97 o 
  -1 -10   1       13.48      -11.36     34.02 o 
   0 -10   1      119.70      135.95     33.48 o 
   1 -10   1       10.91       -9.47     31.53 o 
   2 -10   1     1068.08     1079.25     33.97 o 
   3 -10   1       54.50       58.54     31.29 o 
   4 -10   1       22.74        3.28     37.39 o 
   5 -10   1        6.76       -0.41     36.19 o 
   6 -10   1      426.32      444.77     36.56 o 
   7 -10   1       48.54       49.81     42.00 o 
   8 -10   1     2963.71     2901.84    172.16 o 
   9 -10   1        0.40      -49.02     49.02 o 
  -4  -9   1      192.23      191.93     49.18 o 
  -3  -9   1      352.72      380.64     41.46 o 
  -2  -9   1       33.55       23.65     40.01 o 
  -1  -9   1     1437.04     1493.20     44.27 o 
   0  -9   1        1.28       15.44     36.51 o 
   1  -9   1       57.17       41.08     33.62 o 
   2  -9   1        5.24      -22.06     34.68 o 
   3  -9   1       13.19       10.59     26.12 o 
   4  -9   1      279.10      318.11     32.70 o 
   5  -9   1     1799.91     1939.97     44.97 o 
   6  -9   1       34.63       53.55     36.95 o 
   7  -9   1      123.18      110.20     56.03 o 
   8  -9   1       12.80       72.76     35.35 o 
   9  -9   1     2687.46     2676.34     46.03 o 
  10  -9   1       15.93      -38.40     38.40 o 
  -5  -8   1      256.62      242.48    106.73 o 
  -4  -8   1      246.89      251.99     44.60 o 
  -3  -8   1      763.87      752.85     38.52 o 
  -2  -8   1     4705.36     4637.70    102.56 o 
  -1  -8   1       17.25       36.19     35.25 o 
   0  -8   1     7541.86     7478.80     58.44 o 
   1  -8   1      526.07      502.57     33.03 o 
   2  -8   1      754.97      784.51     30.37 o 
   3  -8   1       20.98       21.26     27.97 o 
   4  -8   1       90.05      123.80     28.97 o 
   5  -8   1       17.20       11.66     32.67 o 
   6  -8   1     6407.83     6960.56     44.61 o 
   7  -8   1       27.68       35.93     21.84 o 
   8  -8   1       59.16      105.30     30.03 o 
   9  -8   1       92.29       92.56     29.68 o 
  10  -8   1     1365.62     1253.56     55.22 o 
  11  -8   1      119.11      112.16     33.42 o 
  -5  -7   1      104.68       79.33     48.33 o 
  -4  -7   1       39.81       46.71     43.60 o 
  -3  -7   1     4335.48     4212.25    279.94 o 
  -2  -7   1       23.04       20.94     32.75 o 
  -1  -7   1      834.72      816.84     32.47 o 
   0  -7   1        9.08       -0.83     31.75 o 
   1  -7   1     9817.84     9957.33    154.29 o 
   2  -7   1      780.33      778.66     31.09 o 
   3  -7   1     3544.03     3838.19    223.97 o 
   4  -7   1      234.68      231.43     34.34 o 
   5  -7   1     1255.64     1141.41     26.80 o 
   6  -7   1       61.06       53.20     27.80 o 
   7  -7   1     7104.47     7543.92    237.22 o 
   8  -7   1       12.54       51.45     25.34 o 
   9  -7   1        2.68      -19.72     36.79 o 
  10  -7   1       95.49       70.43     36.15 o 
  11  -7   1      222.33      211.88     49.81 o 
  12  -7   1      137.77      190.39     90.16 o 
 -13  -6   1      170.88       92.45     39.54 o 
 -12  -6   1     1850.15     1638.53     64.28 o 
 -11  -6   1       51.16       42.07     36.27 o 
 -10  -6   1     2725.04     2606.01     89.17 o 
  -9  -6   1      223.49      236.63     31.95 o 
  -8  -6   1      640.29      667.29     37.74 o 
  -7  -6   1      609.20      565.20     37.43 o 
  -6  -6   1     2451.31     2337.48     92.67 o 
  -5  -6   1      311.32      286.62     38.08 o 
  -4  -6   1      734.34      804.55     55.43 o 
  -3  -6   1       20.68        2.18     41.77 o 
  -2  -6   1    13524.60    13147.54    370.37 o 
  -1  -6   1      792.95      762.68     29.67 o 
   0  -6   1       61.15       82.60     23.32 o 
   1  -6   1       63.30       62.93     23.49 o 
   2  -6   1     2133.12     2334.39     68.98 o 
   3  -6   1        0.31      -26.34     29.14 o 
   4  -6   1    11446.16    12553.00    271.18 o 
   5  -6   1       27.71       -6.40     28.87 o 
   6  -6   1     1044.43     1013.40     30.75 o 
   7  -6   1       10.41       20.99     27.90 o 
   8  -6   1     2614.90     2812.90    103.33 o 
   9  -6   1      154.60      166.40     31.72 o 
  10  -6   1      333.57      286.57     37.33 o 
  11  -6   1       66.06      107.35     42.57 o 
  12  -6   1       38.10       42.80     33.57 o 
  13  -6   1       19.42       32.46     48.02 o 
 -13  -5   1      284.79      252.74     48.41 o 
 -12  -5   1      216.83      222.95     42.88 o 
 -11  -5   1      651.09      691.33     38.49 o 
 -10  -5   1        1.92      -16.47     32.50 o 
  -9  -5   1      463.46      466.73     33.65 o 
  -8  -5   1       89.85       84.56     29.89 o 
  -7  -5   1     2280.61     2207.05     42.98 o 
  -6  -5   1      813.83      791.15     31.20 o 
  -5  -5   1    10942.52    10816.51     83.92 o 
  -4  -5   1       72.61       65.10     32.67 o 
  -3  -5   1     6091.55     5847.35    199.19 o 
  -2  -5   1        0.51       -9.10     30.52 o 
  -1  -5   1    10624.43    10539.25    145.23 o 
   0  -5   1      137.06      128.47     24.51 o 
   1  -5   1     1601.06     1493.39     30.25 o 
   2  -5   1        3.48        2.66     23.59 o 
   3  -5   1       28.98       53.15     23.34 o 
   4  -5   1       67.96       35.54     18.98 o 
   5  -5   1     7860.71     8304.27    198.92 o 
   6  -5   1        3.74      -23.91     23.91 o 
   7  -5   1      450.22      464.58     29.50 o 
   8  -5   1      128.11       97.76     28.23 o 
   9  -5   1      630.13      674.14     38.01 o 
  10  -5   1      353.22      351.43     35.23 o 
  11  -5   1     1179.74     1267.79     38.91 o 
  12  -5   1       93.45       88.98     35.12 o 
  13  -5   1      233.37      231.50     40.00 o 
 -14  -4   1      256.82      263.78     49.12 o 
 -13  -4   1       63.27       36.56     38.93 o 
 -12  -4   1       99.57       89.74     33.25 o 
 -11  -4   1        2.23       16.62     34.95 o 
 -10  -4   1     2373.17     2547.66     42.25 o 
  -9  -4   1      500.28      519.06     33.53 o 
  -8  -4   1      452.54      490.21     31.20 o 
  -7  -4   1      852.73      805.38     61.35 o 
  -6  -4   1      266.45      279.67     31.11 o 
  -5  -4   1      706.16      711.52     28.41 o 
  -4  -4   1    15531.90    14725.55    318.97 o 
  -3  -4   1      287.79      252.76     42.16 o 
  -2  -4   1      122.55       98.16     33.54 o 
  -1  -4   1       22.65       17.61     28.99 o 
   0  -4   1     4125.63     3747.99     55.86 o 
   1  -4   1      366.62      367.20     26.09 o 
   2  -4   1     7226.03     7249.13    158.10 o 
   3  -4   1       51.45       12.87     24.73 o 
   4  -4   1     3632.17     3562.65    258.16 o 
   5  -4   1      196.48      210.56     19.95 o 
   6  -4   1     9079.54     9359.85    224.91 o 
   7  -4   1      161.31      153.00     29.42 o 
   8  -4   1      344.73      339.73     51.04 o 
   9  -4   1       56.90       16.80     45.95 o 
  10  -4   1      149.78      125.12     44.53 o 
  11  -4   1        4.18       30.12     37.17 o 
  12  -4   1     4502.97     4736.33    158.80 o 
  13  -4   1       26.97      -14.24     36.81 o 
 -14  -3   1      351.15      314.83     45.27 o 
 -13  -3   1     1914.08     1910.11     39.25 o 
 -12  -3   1        8.80       28.65     34.92 o 
 -11  -3   1      173.60      142.96     34.01 o 
 -10  -3   1      254.64      259.66     29.50 o 
  -9  -3   1     1385.23     1331.69     67.04 o 
  -8  -3   1     1277.72     1271.36     29.43 o 
  -7  -3   1     1496.52     1392.75     32.80 o 
  -6  -3   1        6.31       20.62     22.05 o 
  -5  -3   1      287.41      253.40     23.12 o 
  -4  -3   1      719.66      657.07     46.98 o 
  -3  -3   1    12909.68    11761.15    205.34 o 
  -2  -3   1      858.36      766.03     50.06 o 
  -1  -3   1     1024.01      893.36     39.71 o 
   0  -3   1      232.65      196.68     29.28 o 
   1  -3   1     1961.95     1870.51     36.39 o 
   2  -3   1       34.59       28.64     26.24 o 
   3  -3   1    12696.75    12733.45    126.91 o 
   4  -3   1       42.61       44.63     24.44 o 
   5  -3   1    11928.43    12794.50     51.32 o 
   6  -3   1       30.02       17.32     19.56 o 
   7  -3   1     8178.58     8375.72    217.22 o 
   8  -3   1      289.41      305.74     21.42 o 
   9  -3   1     5404.60     5914.91     40.76 o 
  10  -3   1       83.67      141.47     23.12 o 
  11  -3   1      243.87      292.81     52.41 o 
  12  -3   1       19.61       19.91     36.09 o 
  13  -3   1     4058.19     4281.21    138.60 o 
  14  -3   1       76.37       14.53     39.94 o 
 -14  -2   1       80.72       67.73     40.12 o 
 -13  -2   1      116.43      140.44     43.66 o 
 -12  -2   1     1981.16     2017.77     94.62 o 
 -11  -2   1      507.26      494.82     29.73 o 
 -10  -2   1       33.68       36.22     32.67 o 
  -9  -2   1       81.87       73.93     24.65 o 
  -8  -2   1       73.52       81.03     26.40 o 
  -7  -2   1      402.68      380.71     29.87 o 
  -6  -2   1     7666.45     6976.68    116.26 o 
  -5  -2   1       54.68       53.51     23.48 o 
  -4  -2   1     2246.39     2095.77     37.16 o 
  -3  -2   1       65.22       55.76     29.48 o 
  -2  -2   1    16395.98    14025.54    140.99 o 
  -1  -2   1        3.39       17.31     47.32 o 
   0  -2   1     1793.78     1712.94     52.92 o 
   1  -2   1      429.81      421.15     36.98 o 
   2  -2   1    17215.29    18765.90     79.34 o 
   3  -2   1      150.56      172.36     23.10 o 
   4  -2   1    17920.68    18174.39     64.94 o 
   5  -2   1      500.81      570.29     38.16 o 
   6  -2   1     1032.08      999.88     60.21 o 
   7  -2   1      474.36      464.25     30.93 o 
   8  -2   1     5460.59     6146.93     63.23 o 
   9  -2   1      688.88      704.18     78.46 o 
  10  -2   1     1939.06     2197.20     36.54 o 
  11  -2   1      359.14      399.02     27.56 o 
  12  -2   1     1768.08     1718.63    115.56 o 
  13  -2   1        4.24        8.65     59.16 o 
  14  -2   1     1734.65     1679.12     91.74 o 
 -14  -1   1        3.43      -23.61     41.39 o 
 -13  -1   1        6.24        6.58     36.70 o 
 -12  -1   1       85.16       92.03     31.70 o 
 -11  -1   1     1733.99     1783.15     32.65 o 
 -10  -1   1      308.83      305.45     29.27 o 
  -9  -1   1       27.22       17.58     24.64 o 
  -8  -1   1      957.29      958.14     28.88 o 
  -7  -1   1     1408.38     1582.75     30.83 o 
  -6  -1   1     1393.15     1403.96     32.98 o 
  -5  -1   1    16511.87    15714.81     74.01 o 
  -4  -1   1      311.12      290.03     30.31 o 
  -3  -1   1      779.61      669.06     41.55 o 
  -2  -1   1      512.04      414.45     53.99 o 
  -1  -1   1      260.50      248.66     39.62 o 
   0  -1   1       10.53       15.65     22.01 o 
   1  -1   1    19052.36    17425.69    140.91 o 
   2  -1   1      746.20      652.76     37.77 o 
   3  -1   1      294.15      293.06     26.60 o 
   4  -1   1       51.38       58.63     26.47 o 
   5  -1   1    20715.59    21475.33    212.21 o 
   6  -1   1      859.75      835.50     20.95 o 
   7  -1   1      109.49      110.88     25.30 o 
   8  -1   1      393.69      383.35     22.94 o 
   9  -1   1       40.19       54.77     24.55 o 
  10  -1   1      202.51      190.11     28.86 o 
  11  -1   1      740.84      780.69     28.67 o 
  12  -1   1        4.94       23.42     31.69 o 
  13  -1   1       11.50       -1.83     41.94 o 
  14  -1   1      220.23      228.51     41.59 o 
 -14   0   1      941.18      988.06    107.54 o 
 -13   0   1        7.08        0.73     36.64 o 
 -12   0   1       76.89       88.13     34.06 o 
 -11   0   1       15.56       50.20     27.24 o 
 -10   0   1     1763.89     1821.17     43.35 o 
  -9   0   1      926.32      979.89     31.79 o 
  -8   0   1     1505.32     1626.82     53.13 o 
  -7   0   1      300.70      285.44     25.07 o 
  -6   0   1      542.82      494.27     26.45 o 
  -5   0   1      161.98      156.87     25.38 o 
  -4   0   1     9252.67     8112.87     57.80 o 
  -3   0   1      888.30      767.29     40.43 o 
  -2   0   1      912.34      641.44     30.14 o 
  -1   0   1       63.29       46.80     20.57 o 
   1   0   1       69.47       47.94     11.93 o 
   2   0   1     8843.73     7038.22     48.46 o 
   3   0   1      662.49      611.29     26.99 o 
   4   0   1    10447.47    10901.67    400.71 o 
   5   0   1      481.59      483.99     20.05 o 
   6   0   1     1447.05     1380.43     24.37 o 
   7   0   1     1710.13     1674.75     87.56 o 
   8   0   1     2474.66     2452.32     30.90 o 
   9   0   1       62.78       74.10     25.12 o 
  10   0   1       43.22       82.87     29.16 o 
  11   0   1        2.41        9.54     27.40 o 
  12   0   1     1089.59     1149.52     45.47 o 
  13   0   1      405.41      416.55     37.79 o 
  14   0   1       23.86       40.67     41.70 o 
 -14   1   1       51.78      107.30     34.90 o 
 -13   1   1     1566.61     1622.08     87.21 o 
 -12   1   1       69.27       71.65     31.77 o 
 -11   1   1       38.55       34.61     23.80 o 
 -10   1   1      884.03     1034.66     71.60 o 
  -9   1   1      157.37      158.00     29.94 o 
  -8   1   1      395.45      486.22     58.14 o 
  -7   1   1     5787.74     5399.43     39.20 o 
  -6   1   1      750.45      788.73     33.04 o 
  -5   1   1      265.12      239.78     25.45 o 
  -4   1   1       22.36       24.91     21.46 o 
  -3   1   1    31249.91    30231.70    143.25 o 
  -2   1   1      494.45      324.82     21.30 o 
  -1   1   1     5079.18     3695.04     50.51 o 
   1   1   1      862.27      617.45     30.07 o 
   2   1   1      774.53      581.15     22.92 o 
   3   1   1      348.10      392.38     30.19 o 
   4   1   1      545.99      521.40     22.48 o 
   5   1   1     1391.35     1497.29     26.22 o 
   6   1   1      172.84      160.94     21.33 o 
   7   1   1     2017.86     2123.96     51.62 o 
   8   1   1      558.79      654.29     26.90 o 
   9   1   1     3115.14     2999.59     71.50 o 
  10   1   1      369.19      383.72     49.23 o 
  11   1   1      693.77      873.88     68.20 o 
  12   1   1       63.21       99.36     32.32 o 
  13   1   1     1017.60     1054.83     43.30 o 
  14   1   1      248.69      222.39     39.42 o 
 -14   2   1      145.92      164.90     35.76 o 
 -13   2   1       89.62       74.87     31.64 o 
 -12   2   1     2832.45     2849.94     62.04 o 
 -11   2   1      504.52      471.75     27.87 o 
 -10   2   1      228.77      237.39     55.43 o 
  -9   2   1      372.55      428.19     29.89 o 
  -8   2   1       63.36       69.05     29.64 o 
  -7   2   1      219.03      243.08     30.02 o 
  -6   2   1    25829.12    26510.26     71.80 o 
  -5   2   1       69.01       70.75     29.85 o 
  -4   2   1      551.37      525.10     27.52 o 
  -3   2   1      368.57      309.73     30.25 o 
  -2   2   1     4955.48     4608.50     59.76 o 
  -1   2   1      137.47      105.82     20.13 o 
   0   2   1     3594.52     2766.89    118.96 o 
   1   2   1      335.69      252.59     26.26 o 
   2   2   1    11787.70    10124.76    130.62 o 
   3   2   1      210.07      174.96     27.09 o 
   4   2   1    13084.97    12535.65    152.67 o 
   5   2   1      596.85      548.33     23.64 o 
   6   2   1      481.45      437.23     22.37 o 
   7   2   1       94.23       86.92     27.75 o 
   8   2   1       24.99       80.07     74.15 o 
   9   2   1      552.43      548.41     26.46 o 
  10   2   1     6775.49     7323.18    147.53 o 
  11   2   1      231.69      252.18     27.71 o 
  12   2   1        9.15       -4.05     33.51 o 
  13   2   1      171.11      192.52     38.82 o 
  14   2   1       95.46       33.08     41.29 o 
 -14   3   1       13.83       15.48     69.51 o 
 -13   3   1        7.52       12.06     50.20 o 
 -12   3   1       20.36       22.80     44.53 o 
 -11   3   1     1795.97     1783.06     86.71 o 
 -10   3   1       53.97       50.48     32.73 o 
  -9   3   1     4441.12     4831.41    177.66 o 
  -8   3   1        6.79       -8.99     32.08 o 
  -7   3   1      164.72      174.17     29.51 o 
  -6   3   1      166.19      210.57     27.91 o 
  -5   3   1     8922.33     8705.79     98.45 o 
  -4   3   1      593.48      571.37     22.20 o 
  -3   3   1     6704.90     6451.19    321.14 o 
  -2   3   1       10.68        9.88     20.26 o 
  -1   3   1     2629.44     2670.86     43.56 o 
   0   3   1       20.99       32.52     27.88 o 
   2   3   1       12.36      -14.88     35.06 o 
   3   3   1     9487.06     9066.59    308.55 o 
   4   3   1      136.54      154.47     27.30 o 
   5   3   1     1891.97     1712.73     46.64 o 
   6   3   1     1880.35     1865.84     73.36 o 
   7   3   1     7726.05     7841.54    182.65 o 
   8   3   1      288.81      300.66     27.61 o 
   9   3   1      976.61     1001.98     27.36 o 
  10   3   1       40.01       60.26     28.51 o 
  11   3   1     3477.02     3543.14     65.11 o 
  12   3   1      250.80      275.69     33.96 o 
  13   3   1        0.85        7.23     35.95 o 
  14   3   1      458.35      373.04     45.45 o 
 -14   4   1     2099.52     1889.43     73.39 o 
 -13   4   1       13.12      -23.77     96.87 o 
 -12   4   1      245.49      264.94     35.19 o 
 -11   4   1      390.96      460.05     38.22 o 
 -10   4   1      451.71      424.59     34.36 o 
  -9   4   1        8.17        7.71     23.91 o 
  -8   4   1     8910.57     9384.31    194.68 o 
  -7   4   1       34.16       81.61     29.18 o 
  -6   4   1     2936.83     2897.89     66.19 o 
  -5   4   1        0.68      -11.62     23.05 o 
  -4   4   1     5046.36     4820.84    254.69 o 
  -3   4   1      124.04      119.77     24.39 o 
  -2   4   1     5276.74     5175.00    318.37 o 
  -1   4   1        1.44       -3.04     21.21 o 
   0   4   1     2097.07     2039.36     36.21 o 
   1   4   1      135.55      149.77     27.57 o 
   3   4   1      503.14      501.27     35.06 o 
   4   4   1      377.93      420.51     28.88 o 
   5   4   1      863.89      870.48     25.03 o 
   6   4   1      964.51     1021.52     28.83 o 
   7   4   1      417.81      438.98     30.46 o 
   8   4   1     5019.34     5160.90    137.84 o 
   9   4   1       93.59      105.12     29.12 o 
  10   4   1      616.49      634.71     29.73 o 
  11   4   1       68.72       80.92     31.98 o 
  12   4   1     1890.36     1962.89     78.20 o 
  13   4   1      158.05      172.18     35.53 o 
  14   4   1        5.87       24.85     44.79 o 
 -13   5   1     1624.24     1526.37     37.53 o 
 -12   5   1       45.08       15.46     35.12 o 
 -11   5   1      376.51      434.53     30.84 o 
 -10   5   1      402.99      409.41     27.02 o 
  -9   5   1     1433.25     1516.31     77.76 o 
  -8   5   1      576.08      543.94     24.60 o 
  -7   5   1    14037.21    14684.85    286.11 o 
  -6   5   1       23.12       43.35     23.71 o 
  -5   5   1       97.07       71.98     26.16 o 
  -4   5   1        1.82       10.10     24.58 o 
  -3   5   1       49.53       11.09     23.97 o 
  -2   5   1       57.48       53.01     19.69 o 
  -1   5   1    18976.56    18351.14    934.42 o 
   0   5   1       75.15       80.07     24.16 o 
   1   5   1     1535.20     1435.77     67.92 o 
   2   5   1        1.82       -4.24     27.35 o 
   3   5   1    21094.37    22066.30    341.29 o 
   4   5   1      919.19      925.72     35.80 o 
   5   5   1       74.34      117.31     22.21 o 
   6   5   1      674.10      673.65     28.18 o 
   7   5   1       19.15      -30.50     30.50 o 
   8   5   1       38.51       28.92     30.30 o 
   9   5   1     4206.21     4635.29    157.46 o 
  10   5   1      114.96      121.90     29.11 o 
  11   5   1      610.84      635.32     35.59 o 
  12   5   1      368.41      329.95     33.50 o 
  13   5   1       69.37       54.90     37.72 o 
  14   5   1      349.53      320.68     88.56 o 
 -13   6   1      130.75      111.36     33.62 o 
 -12   6   1      218.68      284.38     70.73 o 
 -11   6   1      261.76      283.90     29.79 o 
 -10   6   1      460.21      468.40     32.01 o 
  -9   6   1        1.19      -22.26     59.74 o 
  -8   6   1      400.57      450.84     70.47 o 
  -7   6   1       81.84      122.23     28.47 o 
  -6   6   1    11600.30    12047.44    304.24 o 
  -5   6   1      341.66      330.26     21.59 o 
  -4   6   1      626.88      524.75     31.89 o 
  -3   6   1        0.25       26.25     22.54 o 
  -2   6   1     2025.52     2162.61     44.14 o 
  -1   6   1      618.69      642.29     25.85 o 
   0   6   1    16231.84    15654.40    415.90 o 
   1   6   1      406.33      407.77     27.82 o 
   2   6   1     1144.30     1016.74     29.27 o 
   3   6   1      194.29      171.78     30.76 o 
   4   6   1     3805.56     3941.14     61.21 o 
   5   6   1      246.67      237.70     39.80 o 
   6   6   1     2882.87     3240.60     40.92 o 
   7   6   1      513.91      510.46     39.22 o 
   8   6   1      773.22      801.31     39.01 o 
   9   6   1       78.51       90.74     32.76 o 
  10   6   1      804.66      839.76     34.04 o 
  11   6   1      184.54      215.92     35.37 o 
  12   6   1        3.90        6.54     41.84 o 
  13   6   1      248.76      247.94     52.28 o 
 -12   7   1      186.13      191.43     46.78 o 
 -11   7   1       12.59       36.06     65.28 o 
 -10   7   1      101.56       98.33     36.30 o 
  -9   7   1     2613.43     2719.01    102.00 o 
  -8   7   1       14.45       22.59     31.51 o 
  -7   7   1      156.61      111.86     34.41 o 
  -6   7   1      162.88      175.83     23.37 o 
  -5   7   1     6950.56     7158.75    399.84 o 
  -4   7   1      259.60      253.50     23.86 o 
  -3   7   1     2393.21     2537.87     34.69 o 
  -2   7   1       23.36       11.37     20.40 o 
  -1   7   1      471.69      415.95     27.74 o 
   0   7   1        2.36       -9.04     22.60 o 
   1   7   1     5462.46     4988.19    145.85 o 
   2   7   1      330.06      360.77     33.32 o 
   3   7   1      445.76      545.11     35.43 o 
   4   7   1     1198.96     1173.64     47.08 o 
   5   7   1       28.38       39.41     37.61 o 
   6   7   1       68.82       73.25     30.35 o 
   7   7   1     3197.65     3418.92     59.55 o 
   8   7   1       55.62       58.16     41.62 o 
   9   7   1       27.24       34.51     39.83 o 
  10   7   1        4.97       -1.39     46.35 o 
  11   7   1      669.08      729.24     44.56 o 
  12   7   1      262.10      228.20     52.79 o 
  13   7   1      889.23      771.08     61.13 o 
 -12   8   1      307.82      335.45     38.70 o 
 -11   8   1       46.59      -29.03     41.72 o 
 -10   8   1       10.24       12.27     51.22 o 
  -9   8   1       44.01       36.20     36.60 o 
  -8   8   1     4059.65     4176.14     34.10 o 
  -7   8   1        9.13       32.02     31.74 o 
  -6   8   1      277.98      256.28     36.45 o 
  -5   8   1      212.92      222.10     28.34 o 
  -4   8   1      338.52      344.49     29.10 o 
  -3   8   1        4.40      -13.96     28.47 o 
  -2   8   1     6189.68     6718.64     43.99 o 
  -1   8   1      136.44      165.55     30.53 o 
   0   8   1      723.01      656.49     30.59 o 
   1   8   1        1.20       14.00     31.38 o 
   2   8   1     1480.04     1576.34     37.84 o 
   3   8   1       46.94       23.99     33.46 o 
   4   8   1      174.85      191.29     34.43 o 
   5   8   1     1363.47     1321.49     40.59 o 
   6   8   1       17.30       37.43     36.90 o 
   7   8   1      219.77      235.57     34.24 o 
   8   8   1     4992.79     5309.88     79.12 o 
   9   8   1      124.05      129.67     49.58 o 
  10   8   1      108.49      107.77     51.11 o 
  11   8   1      679.39      644.09     53.90 o 
  12   8   1        1.69      -47.67     61.29 o 
 -11   9   1     1931.84     1818.14     65.11 o 
 -10   9   1        4.23      -10.16     48.38 o 
  -9   9   1      201.57      196.29     51.00 o 
  -8   9   1        9.13      -18.37     36.27 o 
  -7   9   1      594.28      588.42     40.75 o 
  -6   9   1        4.87       -1.36     31.34 o 
  -5   9   1      377.86      383.86     33.36 o 
  -4   9   1       94.36       60.65     33.94 o 
  -3   9   1      139.41      121.08     27.87 o 
  -2   9   1      258.76      322.64     28.44 o 
  -1   9   1     5675.30     5643.67     48.34 o 
   0   9   1        1.14       13.55     34.63 o 
   1   9   1       98.22      100.58     28.91 o 
   2   9   1      530.76      523.53     30.57 o 
   3   9   1      546.43      544.72     36.94 o 
   4   9   1      366.56      348.11     32.93 o 
   5   9   1     7359.43     7259.32    118.15 o 
   6   9   1      184.31      190.89     33.87 o 
   7   9   1      331.55      349.53     34.75 o 
   8   9   1        5.91       13.13     51.30 o 
   9   9   1      973.63      962.25     50.46 o 
  10   9   1      418.27      379.15     58.69 o 
  11   9   1       23.63       26.09     67.48 o 
 -10  10   1     1811.33     1710.64     41.70 o 
  -9  10   1        3.79       53.19     41.28 o 
  -8  10   1     1027.86      958.24     96.49 o 
  -7  10   1       48.11       23.97     44.87 o 
  -6  10   1      875.71      940.08     75.50 o 
  -5  10   1        5.86       38.00     30.88 o 
  -4  10   1     2424.00     2699.95     40.20 o 
  -3  10   1       33.60       37.19     26.41 o 
  -2  10   1     1115.32     1160.21     55.35 o 
  -1  10   1       26.28      -12.95     32.78 o 
   0  10   1     6458.52     6788.36     62.93 o 
   1  10   1      219.94      208.19     33.81 o 
   2  10   1      369.45      386.35     37.19 o 
   3  10   1      887.40      915.86     41.94 o 
   4  10   1        1.89       28.15     38.90 o 
   5  10   1      125.21      159.55     39.08 o 
   6  10   1     2234.47     2271.49     95.72 o 
   7  10   1       16.79       21.62     40.65 o 
   8  10   1       21.70       28.57     49.43 o 
   9  10   1      108.36       87.56     62.30 o 
  10  10   1      246.85      175.23     84.17 o 
  -9  11   1     2310.13     2167.24     50.80 o 
  -8  11   1       28.96      110.26     40.49 o 
  -7  11   1       89.69       57.42     41.96 o 
  -6  11   1       46.33       15.24     35.72 o 
  -5  11   1       50.17       22.53     36.38 o 
  -4  11   1        2.02       18.54     36.94 o 
  -3  11   1     3763.69     3949.28    263.15 o 
  -2  11   1        5.49       41.54     33.74 o 
  -1  11   1      652.07      640.68     35.56 o 
   0  11   1       55.75       47.81     34.05 o 
   1  11   1     6235.94     6311.60     49.07 o 
   2  11   1      203.75      216.33     34.76 o 
   3  11   1       37.85       15.83     37.67 o 
   4  11   1      184.34      172.59     45.42 o 
   5  11   1       45.06       29.87     44.88 o 
   6  11   1       66.82       71.50     37.19 o 
   7  11   1     2384.83     2335.95    103.03 o 
   8  11   1      147.23      148.21     75.18 o 
  -8  12   1     1308.89     1162.68    143.23 o 
  -7  12   1       12.81       36.06     95.55 o 
  -6  12   1       39.94       59.93     28.74 o 
  -5  12   1       23.59      -13.84     41.80 o 
  -4  12   1      274.80      261.90     35.91 o 
  -3  12   1      207.13      188.25     36.27 o 
  -2  12   1     3802.86     3818.34    134.83 o 
  -1  12   1      288.04      259.33     36.83 o 
   0  12   1        7.32      -39.30     39.30 o 
   1  12   1       15.11        3.60     38.69 o 
   2  12   1      720.46      730.38     41.88 o 
   3  12   1      224.25      247.60     40.59 o 
   4  12   1      746.44      724.68     45.98 o 
   5  12   1       22.11       10.22     51.52 o 
   6  12   1      476.37      470.85     50.75 o 
   7  12   1        1.31        7.71     78.47 o 
  -6  13   1       72.14       68.91     46.17 o 
  -5  13   1     1304.73     1220.88     35.72 o 
  -4  13   1        7.81      -21.89     42.69 o 
  -3  13   1      356.45      340.46     46.70 o 
  -2  13   1        6.39        5.01     41.64 o 
  -1  13   1     2595.94     2629.13     46.20 o 
   0  13   1      128.14      217.71     44.67 o 
   1  13   1      207.05      192.22     41.42 o 
   2  13   1      245.52      247.74     59.12 o 
   3  13   1      280.80      300.21     47.17 o 
   4  13   1      129.97      121.02     51.06 o 
   5  13   1      544.18      464.71     62.41 o 
   6  13   1        0.76        5.13     50.52 o 
  -3  14   1        8.41      -45.97     45.97 o 
  -2  14   1      231.66      244.06     46.53 o 
  -1  14   1       19.63       43.08     56.12 o 
   0  14   1      574.12      523.55     47.35 o 
   1  14   1      207.82      203.84     51.92 o 
   2  14   1      269.56      231.89     87.90 o 
   3  14   1       37.76       -3.96     57.20 o 
   4  14   1        2.22        0.18     48.84 o 
  -1 -13   2      465.85      363.58     82.89 o 
   0 -13   2      197.52      147.37     50.05 o 
   1 -13   2      185.97      159.00     52.71 o 
  -3 -12   2      113.04       92.28     56.05 o 
  -2 -12   2        2.52       13.22     51.64 o 
  -1 -12   2       78.57       39.74     50.92 o 
   0 -12   2       48.68       76.30     49.85 o 
   1 -12   2      135.05      149.95     40.55 o 
   2 -12   2     1440.76     1321.98     55.92 o 
   3 -12   2        8.87      -42.41     46.83 o 
   4 -12   2      132.54      200.60     47.15 o 
   5 -12   2       28.53       29.21     46.14 o 
  -4 -11   2        0.66       -1.07     92.89 o 
  -3 -11   2     1187.80     1271.64     56.53 o 
  -2 -11   2      856.58      826.52     47.59 o 
  -1 -11   2      139.83      129.12     43.90 o 
   0 -11   2       18.10       13.33     35.13 o 
   1 -11   2        5.00       15.33     38.07 o 
   2 -11   2      240.14      204.21     38.53 o 
   3 -11   2     4209.85     4119.97     94.04 o 
   4 -11   2       59.51       23.65     41.95 o 
   5 -11   2      299.91      259.51     45.21 o 
   6 -11   2        0.13      -26.52     38.31 o 
   7 -11   2        3.43      -48.68     48.68 o 
  -5 -10   2      251.52      237.17     66.79 o 
  -4 -10   2        8.03       14.66     62.76 o 
  -3 -10   2       11.30      -29.27     54.51 o 
  -2 -10   2     1012.59     1024.27     49.74 o 
  -1 -10   2      671.45      684.41     37.19 o 
   0 -10   2     2934.51     2944.42     46.47 o 
   1 -10   2        4.95       11.88     33.19 o 
   2 -10   2      757.93      727.96     38.55 o 
   3 -10   2       13.62      -36.95     36.95 o 
   4 -10   2      840.89      851.00     38.41 o 
   5 -10   2        2.18        1.05     35.57 o 
   6 -10   2        0.06       31.95     41.83 o 
   7 -10   2       27.83      -41.60     41.60 o 
   8 -10   2       26.17       10.47     47.00 o 
   9 -10   2       25.04      -39.54     47.93 o 
  -5  -9   2     3838.93     3867.14     70.83 o 
  -4  -9   2      599.86      572.10     59.65 o 
  -3  -9   2      546.00      539.55     46.14 o 
  -2  -9   2       35.65       46.68     41.70 o 
  -1  -9   2     1015.74      989.08     38.47 o 
   0  -9   2      452.23      462.64     32.82 o 
   1  -9   2     4873.67     5015.96     45.61 o 
   2  -9   2       15.64       33.71     32.10 o 
   3  -9   2     2833.72     2757.31     38.12 o 
   4  -9   2       51.12       61.54     25.50 o 
   5  -9   2     1462.55     1472.87     40.60 o 
   6  -9   2      112.39      125.20     48.51 o 
   7  -9   2     2126.22     2104.61    137.41 o 
   8  -9   2       36.55      -15.03     42.69 o 
   9  -9   2      292.25      195.31     62.74 o 
  10  -9   2        0.57      -34.30     46.10 o 
  -6  -8   2        9.44        9.79     51.06 o 
  -5  -8   2       17.84        7.52     45.20 o 
  -4  -8   2     1250.24     1354.43     66.68 o 
  -3  -8   2     1079.51     1102.05     56.99 o 
  -2  -8   2       13.53        2.70     33.77 o 
  -1  -8   2      109.27       98.35     34.02 o 
   0  -8   2     2176.46     2191.19     41.63 o 
   1  -8   2       98.45       98.41     28.22 o 
   2  -8   2    13642.45    13440.55     66.19 o 
   3  -8   2      382.60      404.17     34.43 o 
   4  -8   2     1312.14     1233.15     51.75 o 
   5  -8   2       16.42       47.24     56.69 o 
   6  -8   2        6.18        5.62     25.31 o 
   7  -8   2        0.34       -4.72     30.42 o 
   8  -8   2     5320.59     5385.54    164.08 o 
   9  -8   2       74.82       33.24     35.12 o 
  10  -8   2      319.90      325.78     43.46 o 
  11  -8   2      137.41       97.26     38.44 o 
 -12  -7   2      183.46       -1.26     70.10 o 
 -11  -7   2      943.09      799.42     84.47 o 
 -10  -7   2      110.04      114.42     77.88 o 
  -9  -7   2        2.38       -6.43     64.94 o 
  -8  -7   2      209.00      210.52     50.83 o 
  -7  -7   2     1488.36     1494.80     59.12 o 
  -6  -7   2      213.90      201.07     43.21 o 
  -5  -7   2     3424.46     3661.94    113.12 o 
  -4  -7   2      182.87      158.29     52.24 o 
  -3  -7   2      222.03      235.91     46.61 o 
  -2  -7   2     1063.48     1081.67     41.39 o 
  -1  -7   2     6039.28     5883.31    102.86 o 
   0  -7   2       71.82       78.04     32.28 o 
   1  -7   2       30.91       31.77     40.75 o 
   2  -7   2       74.17       91.11     29.06 o 
   3  -7   2     4976.56     5020.92     61.25 o 
   4  -7   2      141.63      169.06     28.17 o 
   5  -7   2      114.20      129.28     27.78 o 
   6  -7   2       16.07      -10.55     32.89 o 
   7  -7   2        5.63       28.92     49.85 o 
   8  -7   2        2.28      -27.53     36.91 o 
   9  -7   2     3627.49     3720.88    138.22 o 
  10  -7   2       39.07      153.20     41.66 o 
  11  -7   2      369.59      446.13     38.31 o 
 -12  -6   2      699.47      604.03     62.91 o 
 -11  -6   2      986.29      916.72     61.10 o 
 -10  -6   2      157.06      134.76     48.66 o 
  -9  -6   2      314.90      325.67     51.05 o 
  -8  -6   2      940.43      933.14     59.76 o 
  -7  -6   2        3.08      -14.74     45.89 o 
  -6  -6   2     5020.42     4742.95     84.81 o 
  -5  -6   2      865.22      866.97     41.73 o 
  -4  -6   2      648.25      629.88     61.70 o 
  -3  -6   2      145.13      176.40     54.51 o 
  -2  -6   2      157.62      124.67     37.57 o 
  -1  -6   2       63.55       47.56     33.08 o 
   0  -6   2     8314.38     8480.43     53.86 o 
   1  -6   2        1.27       -2.32     29.33 o 
   2  -6   2      257.70      257.56     29.87 o 
   3  -6   2      299.66      293.53     24.69 o 
   4  -6   2     1866.45     2041.64     34.06 o 
   5  -6   2      111.27      119.55     28.85 o 
   6  -6   2      480.84      530.53     35.83 o 
   7  -6   2      101.26      123.29     33.00 o 
   8  -6   2      681.29      722.45     33.40 o 
   9  -6   2      150.48      145.64     37.74 o 
  10  -6   2     2832.96     2894.53     41.49 o 
  11  -6   2        4.16      -50.92     53.55 o 
  12  -6   2        9.39       -1.36     30.72 o 
 -13  -5   2       63.01       54.70     50.57 o 
 -12  -5   2      285.84      289.75     45.93 o 
 -11  -5   2       73.45       66.72     36.71 o 
 -10  -5   2      173.50      183.83     33.77 o 
  -9  -5   2      784.35      739.34     31.83 o 
  -8  -5   2       26.52       11.95     35.50 o 
  -7  -5   2      694.37      679.39     37.66 o 
  -6  -5   2       16.89       24.43     37.15 o 
  -5  -5   2     6949.93     7144.08    111.34 o 
  -4  -5   2     1165.32     1187.15     66.38 o 
  -3  -5   2      508.87      486.50     61.65 o 
  -2  -5   2      136.00      122.16     29.96 o 
  -1  -5   2      107.00       79.42     29.29 o 
   0  -5   2      238.93      244.06     29.74 o 
   1  -5   2    15126.34    14502.34     80.15 o 
   2  -5   2      126.03      117.18     23.77 o 
   3  -5   2       73.17       57.76     24.96 o 
   4  -5   2       20.46       41.06     29.59 o 
   5  -5   2       13.99       28.31     24.11 o 
   6  -5   2       28.71       31.16     42.52 o 
   7  -5   2     4016.37     4035.78     36.70 o 
   8  -5   2       94.65       86.03     27.53 o 
   9  -5   2     1209.54     1325.18     65.25 o 
  10  -5   2      267.69      255.38     38.07 o 
  11  -5   2     1057.38     1050.43     51.57 o 
  12  -5   2      275.01      247.70     30.80 o 
  13  -5   2      294.42      219.88     67.90 o 
 -13  -4   2      416.87      364.60     44.09 o 
 -12  -4   2      399.44      394.47     42.93 o 
 -11  -4   2       52.05       45.63     36.12 o 
 -10  -4   2      116.26      123.50     32.79 o 
  -9  -4   2       48.81       48.63     33.92 o 
  -8  -4   2     4639.57     4408.68    158.94 o 
  -7  -4   2      923.98      898.71     86.71 o 
  -6  -4   2       33.90       41.56     34.62 o 
  -5  -4   2      168.73      146.42     35.43 o 
  -4  -4   2     1322.08     1419.67     66.43 o 
  -3  -4   2       82.11       34.26     47.76 o 
  -2  -4   2     3103.46     2798.49     60.72 o 
  -1  -4   2      299.01      308.08     28.97 o 
   0  -4   2     5198.07     5131.30     48.79 o 
   1  -4   2       46.21       49.06     24.86 o 
   2  -4   2     5885.32     5792.61     44.89 o 
   3  -4   2       40.48       38.25     22.37 o 
   4  -4   2     4183.56     4088.08    128.29 o 
   5  -4   2      260.32      261.34     21.90 o 
   6  -4   2     1460.03     1671.43     33.00 o 
   7  -4   2       25.77        2.63     44.50 o 
   8  -4   2     4840.89     5012.80    121.84 o 
   9  -4   2        2.83       -3.34     60.46 o 
  10  -4   2       52.99       38.04     29.59 o 
  11  -4   2      210.72      290.92     31.08 o 
  12  -4   2     1173.94     1161.18     71.23 o 
  13  -4   2      202.79      224.45     40.53 o 
 -14  -3   2       43.19       21.85     38.11 o 
 -13  -3   2      707.20      661.99     38.46 o 
 -12  -3   2      682.06      692.18     35.66 o 
 -11  -3   2     2331.30     2286.53     62.04 o 
 -10  -3   2       92.62       55.90     30.33 o 
  -9  -3   2      817.79      780.04     40.68 o 
  -8  -3   2        3.95      -11.88     26.86 o 
  -7  -3   2     8226.92     8181.77    359.89 o 
  -6  -3   2      196.66      163.43     31.70 o 
  -5  -3   2     4990.12     4957.20    142.77 o 
  -4  -3   2      920.25      923.42     33.36 o 
  -3  -3   2     3554.69     3389.92     70.09 o 
  -2  -3   2       23.35       30.06     29.01 o 
  -1  -3   2    13013.37    12436.13    193.93 o 
   0  -3   2      179.58      169.63     29.63 o 
   1  -3   2     1312.21     1193.49     31.74 o 
   2  -3   2      762.58      744.57     28.82 o 
   3  -3   2    10979.55    10819.95    446.11 o 
   4  -3   2        0.50       -4.96     24.54 o 
   5  -3   2     4220.02     3990.08     79.57 o 
   6  -3   2      161.54      170.17     25.24 o 
   7  -3   2     1928.87     2030.20     33.93 o 
   8  -3   2       80.37       80.55     29.32 o 
   9  -3   2     7235.00     8117.24    126.59 o 
  10  -3   2      141.38      148.39     23.67 o 
  11  -3   2      311.11      361.65     27.75 o 
  12  -3   2      670.51      659.68     63.43 o 
  13  -3   2        3.15        6.40     35.07 o 
  14  -3   2      147.22      131.21     30.52 o 
 -14  -2   2      451.84      369.40     40.25 o 
 -13  -2   2      101.02      131.17     39.95 o 
 -12  -2   2        0.71      -17.39     32.91 o 
 -11  -2   2       67.16       46.28     28.70 o 
 -10  -2   2     4380.48     4062.92    138.19 o 
  -9  -2   2        3.56       18.71     24.75 o 
  -8  -2   2      755.95      676.35     26.69 o 
  -7  -2   2       61.54       45.38     27.89 o 
  -6  -2   2     1059.16      890.73     28.11 o 
  -5  -2   2      713.46      621.58     28.63 o 
  -4  -2   2     5486.33     4900.34     79.03 o 
  -3  -2   2      788.41      733.42     52.37 o 
  -2  -2   2     8342.32     6967.74     86.58 o 
  -1  -2   2      222.35      217.58     34.60 o 
   0  -2   2    27269.30    25812.79    163.87 o 
   1  -2   2      435.44      399.36     31.96 o 
   2  -2   2        3.33       43.72     37.92 o 
   3  -2   2      311.51      369.22     27.36 o 
   4  -2   2     3637.52     3886.00    192.63 o 
   5  -2   2      726.35      790.41     46.08 o 
   6  -2   2    18133.45    18179.61    182.96 o 
   7  -2   2       11.37       12.08     21.50 o 
   8  -2   2      126.56      140.15     21.25 o 
   9  -2   2      638.94      727.78     34.99 o 
  10  -2   2     2557.94     2834.19     32.41 o 
  11  -2   2      551.36      537.42     29.27 o 
  12  -2   2        8.45       21.68     30.96 o 
  13  -2   2      183.44      164.75     57.46 o 
  14  -2   2       34.46       60.33     43.84 o 
 -14  -1   2      380.75      332.47     41.37 o 
 -13  -1   2     2257.17     2181.90    132.31 o 
 -12  -1   2       75.51       84.25     33.73 o 
 -11  -1   2      182.06      195.26     30.47 o 
 -10  -1   2      281.66      306.70     30.30 o 
  -9  -1   2     3734.13     3680.63    105.60 o 
  -8  -1   2      269.37      253.80     26.47 o 
  -7  -1   2     2173.65     2354.32     43.63 o 
  -6  -1   2     1482.19     1406.13     78.61 o 
  -5  -1   2     2956.09     2648.63    201.13 o 
  -4  -1   2      165.22      159.72     30.42 o 
  -3  -1   2    17412.00    15914.50    370.99 o 
  -2  -1   2       59.06       49.10     48.42 o 
  -1  -1   2    19565.82    16581.76    105.05 o 
   0  -1   2        0.01       10.14     28.70 o 
   1  -1   2    27331.45    26134.65    158.16 o 
   2  -1   2       95.43       96.95     23.41 o 
   3  -1   2    32245.89    33696.37    336.97 o 
   4  -1   2      583.71      529.29     50.19 o 
   5  -1   2       34.48       47.94     20.87 o 
   6  -1   2      234.61      265.37     20.75 o 
   7  -1   2    10538.09    11803.23    176.89 o 
   8  -1   2        7.38        4.66     19.30 o 
   9  -1   2      978.84     1017.69     32.93 o 
  10  -1   2      200.32      233.37     43.87 o 
  11  -1   2        1.80        0.36     33.90 o 
  12  -1   2       23.08       36.23     36.62 o 
  13  -1   2     1085.94     1102.51     38.53 o 
  14  -1   2        2.36       74.78     46.60 o 
 -14   0   2      231.02      230.17     43.43 o 
 -13   0   2      427.23      446.57     39.23 o 
 -12   0   2      878.60      873.80     33.26 o 
 -11   0   2      297.55      304.01     27.70 o 
 -10   0   2     2075.45     2278.59     51.33 o 
  -9   0   2       53.44       15.90     29.21 o 
  -8   0   2     4587.77     4907.11     42.44 o 
  -7   0   2      235.81      232.08     30.59 o 
  -6   0   2      549.52      540.28     27.88 o 
  -5   0   2       61.65       59.44     24.50 o 
  -4   0   2       33.18       44.35     24.97 o 
  -3   0   2        1.48       10.16     29.96 o 
  -1   0   2      291.51      217.21     28.86 o 
   0   0   2     3944.20     2848.98     49.12 o 
   1   0   2      884.05      647.87     22.97 o 
   3   0   2      459.37      440.15     26.73 o 
   4   0   2     6284.78     6081.66     97.42 o 
   5   0   2        1.94       -4.51     18.29 o 
   6   0   2    10007.96    10375.10     95.73 o 
   7   0   2      294.01      282.67     20.49 o 
   8   0   2     6757.59     7358.58    248.51 o 
   9   0   2       15.47       13.94     24.73 o 
  10   0   2      183.75      192.78     25.22 o 
  11   0   2      688.97      704.26     28.83 o 
  12   0   2      826.75      832.85     33.24 o 
  13   0   2       97.86      131.98     31.92 o 
  14   0   2     3031.21     3062.47     94.49 o 
 -14   1   2      160.53      118.40     54.12 o 
 -13   1   2       19.50      -36.30     36.30 o 
 -12   1   2      140.74      143.91     26.71 o 
 -11   1   2     3898.19     4123.03    276.63 o 
 -10   1   2      290.40      319.03     34.45 o 
  -9   1   2      193.10      185.29     29.36 o 
  -8   1   2       52.25       72.70     29.44 o 
  -7   1   2      956.56      971.86     32.20 o 
  -6   1   2      207.36      192.44     24.15 o 
  -5   1   2    10748.53    10755.17    325.53 o 
  -4   1   2       32.67       43.84     25.13 o 
  -3   1   2     1552.68     1273.72     35.29 o 
  -2   1   2     1308.97     1165.01     40.34 o 
   0   1   2       76.53       52.62     20.86 o 
   1   1   2      778.74      521.58     27.23 o 
   2   1   2      374.29      324.59     25.52 o 
   3   1   2     8058.31     7611.95    183.48 o 
   4   1   2      126.25      113.16     22.76 o 
   5   1   2    11166.61    11375.63    136.78 o 
   6   1   2      230.45      239.49     24.55 o 
   7   1   2      938.71      954.97     24.48 o 
   8   1   2      249.30      252.18     26.11 o 
   9   1   2     3837.21     4252.31     85.71 o 
  10   1   2      957.53     1083.84     47.14 o 
  11   1   2     1391.72     1574.85     49.05 o 
  12   1   2      400.97      405.07     33.33 o 
  13   1   2      128.60      132.62     36.47 o 
  14   1   2       13.00       20.32     35.97 o 
 -14   2   2      283.71      236.77     40.90 o 
 -13   2   2       75.92      112.19     31.35 o 
 -12   2   2        5.97      -27.73     37.75 o 
 -11   2   2      218.59      237.86     32.76 o 
 -10   2   2     3440.87     3819.16    131.53 o 
  -9   2   2      523.37      524.75     51.98 o 
  -8   2   2        6.90       41.27     23.78 o 
  -7   2   2       55.27       43.14     29.43 o 
  -6   2   2      440.95      430.16     24.85 o 
  -5   2   2      613.22      589.28     26.12 o 
  -4   2   2    14708.33    13985.75    138.22 o 
  -3   2   2      201.98      182.37     28.06 o 
  -2   2   2     2892.55     2387.68    143.27 o 
  -1   2   2      232.13      186.87     27.72 o 
   0   2   2     7889.53     6298.87     91.18 o 
   1   2   2      438.37      358.22     26.36 o 
   2   2   2    23019.65    20294.16    276.23 o 
   3   2   2      407.30      354.46     27.29 o 
   4   2   2    12613.38    12443.98    395.41 o 
   5   2   2       22.44       34.71     21.37 o 
   6   2   2     9256.38     9353.33    204.74 o 
   7   2   2        8.49       10.87     25.90 o 
   8   2   2      311.53      312.74     26.59 o 
   9   2   2     1856.97     2062.54    116.31 o 
  10   2   2      649.61      984.54     30.61 o 
  11   2   2      105.75      129.15     29.43 o 
  12   2   2     1666.55     1831.41     58.66 o 
  13   2   2        0.55      -11.80     36.40 o 
  14   2   2       39.52       53.04     40.71 o 
 -14   3   2      288.23      351.96     40.20 o 
 -13   3   2      595.85      491.99     35.86 o 
 -12   3   2        3.21      -21.27     30.21 o 
 -11   3   2       54.21       41.98     31.65 o 
 -10   3   2       71.35       67.78     32.84 o 
  -9   3   2     1895.18     2009.71     32.71 o 
  -8   3   2       80.35       83.85     29.04 o 
  -7   3   2     2274.46     2345.51     60.25 o 
  -6   3   2     1387.62     1409.07     67.13 o 
  -5   3   2     1348.29     1397.54     87.75 o 
  -4   3   2      190.80      206.89     20.26 o 
  -3   3   2     6943.23     6237.74    260.70 o 
  -2   3   2       42.93       33.71     23.55 o 
  -1   3   2     1416.23     1283.19     38.41 o 
   0   3   2      298.37      281.61     36.11 o 
   1   3   2    14304.17    13502.01    270.95 o 
   2   3   2      289.52      243.40     34.04 o 
   3   3   2     2145.08     1816.31     38.21 o 
   4   3   2     1126.39     1133.55     26.58 o 
   5   3   2     1599.51     1525.36     34.18 o 
   6   3   2     1164.07     1217.55     62.88 o 
   7   3   2    11728.54    13092.64    341.72 o 
   8   3   2     1256.25     1326.76     45.38 o 
   9   3   2     1284.34     1447.04     70.57 o 
  10   3   2      367.16      423.45     29.59 o 
  11   3   2        7.47       86.05     29.76 o 
  12   3   2      254.19      221.76     32.56 o 
  13   3   2     1128.55     1233.52     38.72 o 
  14   3   2       21.86       27.02     43.07 o 
 -14   4   2       46.55       45.24     39.13 o 
 -13   4   2      203.96      171.75     50.17 o 
 -12   4   2     2417.89     2383.05    191.50 o 
 -11   4   2      308.42      352.70     37.99 o 
 -10   4   2        7.12       44.68     26.56 o 
  -9   4   2      570.60      587.07     33.73 o 
  -8   4   2     1018.18     1099.13     31.11 o 
  -7   4   2      460.97      472.93     25.07 o 
  -6   4   2     4473.79     4503.56    136.54 o 
  -5   4   2        3.43       14.31     22.93 o 
  -4   4   2     4980.43     4854.03    247.51 o 
  -3   4   2       61.82       75.56     19.59 o 
  -2   4   2     3758.85     3512.37     36.90 o 
  -1   4   2        0.11       -9.39     26.87 o 
   0   4   2       16.47        4.93     28.14 o 
   1   4   2      636.07      573.79     31.65 o 
   2   4   2     1187.29     1166.23     34.29 o 
   3   4   2       19.13       27.79     27.61 o 
   4   4   2     8792.18     8335.44    154.16 o 
   5   4   2      139.38      152.30     21.91 o 
   6   4   2      694.41      640.97     23.36 o 
   7   4   2      232.44      255.05     28.52 o 
   8   4   2     2742.50     3002.62     74.32 o 
   9   4   2      794.08      799.01     29.21 o 
  10   4   2      808.05      815.05     45.82 o 
  11   4   2      343.67      344.18     27.82 o 
  12   4   2        5.62       10.04     31.12 o 
  13   4   2        0.73        8.91     39.81 o 
  14   4   2      421.90      429.49     40.87 o 
 -13   5   2      226.46      144.45     81.70 o 
 -12   5   2       10.61      -25.59     48.42 o 
 -11   5   2     2898.50     2920.13     74.27 o 
 -10   5   2      210.53      165.42     32.27 o 
  -9   5   2      447.93      595.92     41.88 o 
  -8   5   2      174.67      145.80     33.21 o 
  -7   5   2      400.31      384.69     34.56 o 
  -6   5   2       27.98       45.31     28.97 o 
  -5   5   2     6825.51     6725.20    416.18 o 
  -4   5   2       27.28       12.40     18.78 o 
  -3   5   2     6864.49     6907.68    278.45 o 
  -2   5   2      128.27      153.56     24.26 o 
  -1   5   2    10982.39    10501.41    177.06 o 
   0   5   2      173.26      149.04     25.49 o 
   1   5   2    16973.06    17606.40     71.72 o 
   2   5   2     1085.63     1054.37     30.79 o 
   3   5   2       59.65       42.91     26.17 o 
   4   5   2        0.13       -7.62     26.07 o 
   5   5   2     6214.51     6196.25     77.84 o 
   6   5   2      236.74      201.18     27.19 o 
   7   5   2        2.72      -11.57     33.26 o 
   8   5   2      568.24      563.87     30.36 o 
   9   5   2       15.62       19.77     33.42 o 
  10   5   2      296.55      289.95     30.27 o 
  11   5   2     1470.22     1527.56     50.58 o 
  12   5   2        4.52       -3.34     30.79 o 
  13   5   2      118.03       64.72     38.27 o 
  14   5   2      120.37      121.19     44.76 o 
 -13   6   2       22.54       28.70     48.91 o 
 -12   6   2      302.01      320.84     80.70 o 
 -11   6   2       15.47      -11.68     35.94 o 
 -10   6   2     1480.91     1670.36     35.32 o 
  -9   6   2        2.11       29.14     25.98 o 
  -8   6   2      481.35      543.57     34.62 o 
  -7   6   2      105.55      147.39     43.84 o 
  -6   6   2      553.52      608.29     33.51 o 
  -5   6   2       88.98       91.22     29.00 o 
  -4   6   2    15245.08    15113.84     52.69 o 
  -3   6   2        1.33       18.25     22.64 o 
  -2   6   2      721.45      895.03    149.34 o 
  -1   6   2     1210.47     1147.35     37.92 o 
   0   6   2      501.90      512.85     22.51 o 
   1   6   2       34.71       60.60     27.08 o 
   2   6   2     6865.22     6675.92     47.49 o 
   3   6   2      252.95      222.48     26.07 o 
   4   6   2     1363.48     1453.47     60.25 o 
   5   6   2        2.65       21.32     31.74 o 
   6   6   2     1135.46     1108.80     31.32 o 
   7   6   2     1392.26     1419.54     30.00 o 
   8   6   2      428.49      455.07     29.71 o 
   9   6   2      382.59      449.15     34.38 o 
  10   6   2      356.14      336.94     31.78 o 
  11   6   2      418.81      406.26     37.08 o 
  12   6   2     1752.13     1838.56     74.85 o 
  13   6   2      104.75      122.30     43.81 o 
 -13   7   2     1975.99     1947.96     55.26 o 
 -12   7   2       31.22       95.25     67.64 o 
 -11   7   2      413.63      455.30     35.41 o 
 -10   7   2       94.33      100.89     29.88 o 
  -9   7   2       39.76       70.22     31.24 o 
  -8   7   2       74.37      144.65     32.27 o 
  -7   7   2     9280.28     9638.54     45.34 o 
  -6   7   2       54.63       59.59     23.03 o 
  -5   7   2       84.49      122.69     23.60 o 
  -4   7   2      235.21      241.84     39.75 o 
  -3   7   2     4706.49     4969.36     39.59 o 
  -2   7   2       75.48       88.90     23.00 o 
  -1   7   2       96.74       73.08     24.35 o 
   0   7   2      276.81      282.77     23.94 o 
   1   7   2     2726.40     2693.03     33.51 o 
   2   7   2       68.31       54.79     24.02 o 
   3   7   2    13228.54    14652.44    221.63 o 
   4   7   2      400.69      412.39     35.70 o 
   5   7   2     1418.21     1420.95     46.81 o 
   6   7   2       90.67      115.75     31.63 o 
   7   7   2      157.73      151.97     26.68 o 
   8   7   2      980.10     1099.66     46.04 o 
   9   7   2     1694.99     1830.67     74.35 o 
  10   7   2      137.03      156.82     43.20 o 
  11   7   2       16.32       56.61     41.29 o 
  12   7   2       65.59       46.85     41.57 o 
  13   7   2     1546.43     1464.04    300.79 o 
 -12   8   2     1750.65     1684.46    147.74 o 
 -11   8   2        2.03       25.01     29.27 o 
 -10   8   2      146.17      139.93     29.05 o 
  -9   8   2       80.63       76.24     36.59 o 
  -8   8   2       22.83       28.30     25.36 o 
  -7   8   2        0.32       51.82     31.96 o 
  -6   8   2     6638.71     6690.30    456.80 o 
  -5   8   2      129.76      116.71     28.35 o 
  -4   8   2     1637.08     1789.95     49.64 o 
  -3   8   2        2.99       41.21     28.41 o 
  -2   8   2      384.85      275.14     30.23 o 
  -1   8   2        9.19       13.86     28.64 o 
   0   8   2     3157.76     3315.41     38.14 o 
   1   8   2      311.83      320.02     30.29 o 
   2   8   2     1014.44     1059.72     33.18 o 
   3   8   2      180.52      202.43     30.93 o 
   4   8   2    12519.66    13078.20     68.66 o 
   5   8   2      758.52      693.59     36.01 o 
   6   8   2       79.79       80.92     31.63 o 
   7   8   2      350.21      400.39     33.37 o 
   8   8   2       90.50       95.97     41.33 o 
   9   8   2      241.47      274.88     48.46 o 
  10   8   2     2677.80     2749.46    107.67 o 
  11   8   2       50.12       17.33     53.52 o 
  12   8   2      274.62      244.46     54.18 o 
 -11   9   2      607.00      581.03     90.63 o 
 -10   9   2       24.47       65.77     33.49 o 
  -9   9   2      731.17      702.23     40.16 o 
  -8   9   2        0.73        1.31     87.67 o 
  -7   9   2      691.20      680.91     38.82 o 
  -6   9   2       37.93       29.37     31.84 o 
  -5   9   2     9575.98    10543.77    119.39 o 
  -4   9   2       31.61       32.00     19.41 o 
  -3   9   2       85.18      120.03     28.15 o 
  -2   9   2       82.09       49.16     28.54 o 
  -1   9   2      326.44      320.79     30.08 o 
   0   9   2      135.77      101.24     28.82 o 
   1   9   2     5551.01     5258.84    251.07 o 
   2   9   2       27.40       -3.10     29.25 o 
   3   9   2     1989.15     1967.61     40.99 o 
   4   9   2       71.55       62.78     35.72 o 
   5   9   2     1454.55     1527.89     43.18 o 
   6   9   2      801.22      796.01     39.62 o 
   7   9   2      249.10      270.68     34.17 o 
   8   9   2      198.10      206.62     39.38 o 
   9   9   2        3.29        4.22     45.15 o 
  10   9   2       22.95       25.10     52.71 o 
  11   9   2     1219.47     1186.04     58.47 o 
  12   9   2       15.83       -2.98     60.33 o 
 -10  10   2      147.70      219.98    118.41 o 
  -9  10   2      106.70      110.43     33.81 o 
  -8  10   2     1659.62     1456.91     74.01 o 
  -7  10   2        0.04       33.01     25.67 o 
  -6  10   2      516.60      449.14     32.04 o 
  -5  10   2        4.27       25.16     25.15 o 
  -4  10   2     5967.71     6257.84    233.32 o 
  -3  10   2      100.22       76.45     43.95 o 
  -2  10   2      423.57      457.62     66.19 o 
  -1  10   2      498.76      516.99     29.86 o 
   0  10   2      464.02      439.26     28.50 o 
   1  10   2        4.00        0.62     27.20 o 
   2  10   2     6112.08     6522.65    163.38 o 
   3  10   2      511.37      541.80     35.05 o 
   4  10   2      118.61      160.05     35.13 o 
   5  10   2       85.96       96.78     39.67 o 
   6  10   2     1164.32     1166.46     43.04 o 
   7  10   2      431.01      476.20     39.85 o 
   8  10   2     1618.97     1754.47     42.82 o 
   9  10   2       46.46       63.92     51.91 o 
  10  10   2       21.17       47.88     57.52 o 
  11  10   2        2.09       -7.64     59.71 o 
  -9  11   2        9.53      -26.90     47.35 o 
  -8  11   2        7.49      -52.61     69.75 o 
  -7  11   2     2362.37     2630.89     44.28 o 
  -6  11   2       14.69       45.92     35.80 o 
  -5  11   2       20.18        7.33     29.80 o 
  -4  11   2       49.74       14.24     32.77 o 
  -3  11   2      646.93      650.23     64.51 o 
  -2  11   2      115.70      101.50     31.65 o 
  -1  11   2     1052.16     1194.88     46.34 o 
   0  11   2        3.05        6.99     31.75 o 
   1  11   2       13.12       -8.62     32.20 o 
   2  11   2       60.06       64.81     31.27 o 
   3  11   2     1779.02     1687.99     36.82 o 
   4  11   2      139.79      126.99     34.19 o 
   5  11   2       39.28       16.72     46.10 o 
   6  11   2      480.20      534.14     47.96 o 
   7  11   2       84.99       64.38     38.62 o 
   8  11   2      239.21      233.67     59.55 o 
   9  11   2      930.81      906.08     58.78 o 
  10  11   2        0.22        5.93     62.03 o 
  -8  12   2       10.79       36.64     47.93 o 
  -7  12   2        3.98      -20.13     32.72 o 
  -6  12   2     2051.36     2051.02     68.68 o 
  -5  12   2        0.23       -5.86     24.83 o 
  -4  12   2      167.35      205.86     36.16 o 
  -3  12   2       73.78      105.09     34.58 o 
  -2  12   2      112.24       86.85     36.91 o 
  -1  12   2       36.74      -30.75     37.01 o 
   0  12   2     2762.94     2777.82     43.08 o 
   1  12   2       55.42       40.69     52.92 o 
   2  12   2      175.08      164.38     40.88 o 
   3  12   2      184.63      166.56     36.70 o 
   4  12   2       11.47       33.11     36.19 o 
   5  12   2      399.82      401.98     44.95 o 
   6  12   2      434.19      428.20     53.06 o 
   7  12   2      246.66      239.47     46.95 o 
   8  12   2       10.05       13.69     65.18 o 
   9  12   2       55.08       51.10     70.97 o 
  -7  13   2       23.98       15.60     48.41 o 
  -6  13   2        1.53       36.64     38.33 o 
  -5  13   2      846.09      765.73     44.53 o 
  -4  13   2       88.23       29.29     70.28 o 
  -3  13   2      551.43      594.92    123.97 o 
  -2  13   2       97.25      116.59     42.09 o 
  -1  13   2       36.91      102.16     36.95 o 
   0  13   2       24.01      -11.85     34.88 o 
   1  13   2     2805.54     2754.10     41.95 o 
   2  13   2       96.88       88.92     45.56 o 
   3  13   2       95.85       73.57     45.39 o 
   4  13   2      287.02      268.86     47.06 o 
   5  13   2       25.70       20.60     50.85 o 
   6  13   2      278.18      258.79     58.80 o 
   7  13   2     1818.83     1496.34    454.97 o 
  -4  14   2      194.26      119.68     57.31 o 
  -3  14   2       11.94       -6.05     47.05 o 
  -2  14   2      601.66      608.04     48.82 o 
  -1  14   2       73.25       -1.25     44.20 o 
   0  14   2      219.36      192.33     41.15 o 
   1  14   2        2.81      -41.98     47.51 o 
   2  14   2     1792.14     1761.59     66.53 o 
   3  14   2       29.62       17.67     58.42 o 
   4  14   2       42.43       58.18     57.68 o 
   5  14   2      197.39       74.37    121.48 o 
  -4 -12   3       13.86        6.69     60.72 o 
  -3 -12   3      204.22       76.01     72.60 o 
  -2 -12   3     1480.84     1184.30    383.09 o 
  -1 -12   3       63.82      108.42     48.22 o 
   0 -12   3       11.37       11.44     41.30 o 
   1 -12   3       64.42       55.91     40.61 o 
   2 -12   3      136.06      162.82     41.18 o 
   3 -12   3      165.33      192.96     45.43 o 
  -5 -11   3      813.23      416.53    339.65 o 
  -4 -11   3        2.91      -19.17     72.43 o 
  -3 -11   3       19.17      -12.23     72.73 o 
  -2 -11   3       21.60       11.57     50.27 o 
  -1 -11   3     2407.22     2424.49     57.74 o 
   0 -11   3        4.44       50.33     36.03 o 
   1 -11   3       27.25       40.77     50.17 o 
   2 -11   3       46.84       56.24     45.10 o 
   3 -11   3      290.50      258.74     41.40 o 
   4 -11   3      163.36      189.69     44.52 o 
   5 -11   3     3629.20     3410.13     71.05 o 
   6 -11   3       44.66       53.81     36.88 o 
  -6 -10   3       26.45       24.35     77.33 o 
  -5 -10   3      324.90      336.01     64.97 o 
  -4 -10   3     2935.77     2980.41     80.02 o 
  -3 -10   3       15.65        1.34     77.69 o 
  -2 -10   3       33.79       21.56     39.16 o 
  -1 -10   3        3.93       15.87     34.07 o 
   0 -10   3     1903.32     1935.19     45.26 o 
   1 -10   3      224.39      211.11     40.10 o 
   2 -10   3      244.60      265.31     35.96 o 
   3 -10   3        0.18       15.74     38.61 o 
   4 -10   3      422.00      361.19     40.78 o 
   5 -10   3       28.16       65.38     48.66 o 
   6 -10   3     1616.40     1471.43     43.76 o 
   7 -10   3        9.12       54.38     78.40 o 
   8 -10   3      131.47      121.48     43.40 o 
  -7  -9   3       63.27       73.50    123.14 o 
  -6  -9   3      141.65      133.71     57.50 o 
  -5  -9   3      166.60      144.40     66.17 o 
  -4  -9   3      346.06      428.00     68.00 o 
  -3  -9   3     5324.74     5629.03    105.69 o 
  -2  -9   3       25.25       16.01     37.22 o 
  -1  -9   3      312.57      354.96     39.48 o 
   0  -9   3      422.25      396.60     39.09 o 
   1  -9   3       14.84       21.13     30.59 o 
   2  -9   3       59.23       39.70     31.61 o 
   3  -9   3     1084.75     1051.59     92.31 o 
   4  -9   3       40.22       38.53     47.40 o 
   5  -9   3      166.83      130.40     44.87 o 
   6  -9   3      125.40      113.67     28.86 o 
   7  -9   3     3919.63     3681.63     89.41 o 
   8  -9   3        4.27       -3.64     34.11 o 
   9  -9   3      239.82      255.18     54.56 o 
  -8  -8   3      108.84      120.20     65.01 o 
  -7  -8   3      413.06      444.47     60.18 o 
  -6  -8   3      181.79      228.04     53.99 o 
  -5  -8   3       62.30       86.32     56.67 o 
  -4  -8   3      113.40       80.19     57.82 o 
  -3  -8   3       17.84       35.57     39.91 o 
  -2  -8   3     2437.12     2783.17     60.87 o 
  -1  -8   3       53.49       71.31     41.88 o 
   0  -8   3      924.65      913.96     47.34 o 
   1  -8   3      148.60      155.86     33.92 o 
   2  -8   3     1414.07     1473.14     36.55 o 
   3  -8   3       67.60       69.65     32.81 o 
   4  -8   3     6230.71     6254.85     45.11 o 
   5  -8   3       37.08       38.93     31.45 o 
   6  -8   3      128.22       89.44     37.49 o 
   7  -8   3      126.87      169.41     36.36 o 
   8  -8   3     1889.52     1801.47    104.67 o 
   9  -8   3       38.16       98.65     34.43 o 
  10  -8   3     1066.47      951.00     51.54 o 
 -11  -7   3     1005.57      569.27    480.03 o 
 -10  -7   3      472.18      438.65     66.87 o 
  -9  -7   3      138.09      112.30     54.84 o 
  -8  -7   3      454.64      483.29     54.34 o 
  -7  -7   3        0.09       -5.17     41.11 o 
  -6  -7   3      180.64      178.41     39.96 o 
  -5  -7   3     2035.82     2280.86     80.40 o 
  -4  -7   3        3.17        1.49     50.24 o 
  -3  -7   3      615.73      665.24     46.44 o 
  -2  -7   3      197.66      199.40     30.79 o 
  -1  -7   3     3937.48     3977.90     49.08 o 
   0  -7   3      445.85      429.39     33.74 o 
   1  -7   3     3291.02     3332.63     38.74 o 
   2  -7   3      315.50      306.83     29.94 o 
   3  -7   3      237.16      236.65     42.37 o 
   4  -7   3      517.96      464.49     46.12 o 
   5  -7   3     3905.72     3828.52    132.79 o 
   6  -7   3       36.90       37.94     74.67 o 
   7  -7   3       31.05       56.67     40.65 o 
   8  -7   3      101.70       93.98     36.76 o 
   9  -7   3      444.39      426.60     45.23 o 
  10  -7   3       43.74       -7.69     30.16 o 
  11  -7   3     1243.34     1146.96     32.26 o 
 -12  -6   3        2.44      -10.37     50.15 o 
 -11  -6   3       28.80       22.84     55.04 o 
 -10  -6   3     1180.21      922.47     87.22 o 
  -9  -6   3      412.39      429.47     46.42 o 
  -8  -6   3       22.91       29.50     40.66 o 
  -7  -6   3      202.00      204.32     40.02 o 
  -6  -6   3     1043.23      915.92     85.98 o 
  -5  -6   3      105.24       99.57     36.67 o 
  -4  -6   3     8605.25     9153.16     94.93 o 
  -3  -6   3      332.45      364.60     48.83 o 
  -2  -6   3      130.75      115.65     34.09 o 
  -1  -6   3       32.50       34.68     36.91 o 
   0  -6   3      122.54      144.83     30.70 o 
   1  -6   3      620.02      688.17     34.85 o 
   2  -6   3    15377.88    16034.79     72.14 o 
   3  -6   3       13.52       -6.10     24.06 o 
   4  -6   3     2124.15     2033.44     33.68 o 
   5  -6   3       68.94       70.02     23.22 o 
   6  -6   3     3426.66     3640.25    142.84 o 
   7  -6   3        4.38       71.19     60.70 o 
   8  -6   3      738.06      689.13     26.92 o 
   9  -6   3       68.66       57.57     30.90 o 
  10  -6   3      346.92      328.90     34.96 o 
  11  -6   3        0.20      -46.71     46.71 o 
  12  -6   3     2390.17     2206.23     57.81 o 
 -12  -5   3       26.38       59.82     51.05 o 
 -11  -5   3       17.28        2.81     59.74 o 
 -10  -5   3        4.75       -2.06     44.21 o 
  -9  -5   3       10.83       24.52     37.21 o 
  -8  -5   3      383.22      362.59     33.42 o 
  -7  -5   3     4399.09     4462.06    148.43 o 
  -6  -5   3        2.71        2.70     36.57 o 
  -5  -5   3      641.12      658.50     41.34 o 
  -4  -5   3       32.53       29.44     58.42 o 
  -3  -5   3     5230.68     5596.00     81.77 o 
  -2  -5   3      550.03      577.85     40.28 o 
  -1  -5   3      676.66      741.46     33.51 o 
   0  -5   3       17.89       18.38     26.59 o 
   1  -5   3       12.12       10.36     32.92 o 
   2  -5   3      195.56      197.25     30.42 o 
   3  -5   3    14465.26    14487.43    410.04 o 
   4  -5   3      226.23      224.08     24.34 o 
   5  -5   3     4818.85     4953.13    121.80 o 
   6  -5   3      128.10      139.22     23.50 o 
   7  -5   3      551.04      586.91     42.03 o 
   8  -5   3       33.83       29.45     48.00 o 
   9  -5   3     4689.53     4767.55     86.86 o 
  10  -5   3      176.02      196.29     26.85 o 
  11  -5   3      865.24      866.19     38.93 o 
  12  -5   3        1.68      -13.41     48.57 o 
 -13  -4   3       19.76       20.11     50.78 o 
 -12  -4   3      679.18      670.96     52.89 o 
 -11  -4   3      416.77      404.38     36.88 o 
 -10  -4   3      590.58      576.94     48.18 o 
  -9  -4   3      511.12      520.11     40.37 o 
  -8  -4   3      112.42       89.97     33.77 o 
  -7  -4   3      748.72      752.68     35.11 o 
  -6  -4   3    11374.49    12171.70    380.96 o 
  -5  -4   3      121.31      141.42     35.34 o 
  -4  -4   3      495.44      446.15     48.57 o 
  -3  -4   3       12.12        9.76     59.01 o 
  -2  -4   3     3205.25     2793.34     62.75 o 
  -1  -4   3     1410.23     1393.64     41.10 o 
   0  -4   3     8116.76     7807.86     45.48 o 
   1  -4   3       90.63       75.27     24.50 o 
   2  -4   3     3808.90     3879.34     37.04 o 
   3  -4   3       58.17       78.93     19.36 o 
   4  -4   3     9610.92    10084.62     50.99 o 
   5  -4   3        0.19        5.21     34.64 o 
   6  -4   3     1009.33     1105.57     45.34 o 
   7  -4   3      404.94      438.19     37.99 o 
   8  -4   3        3.26       55.24     23.89 o 
   9  -4   3      114.33      147.00     26.99 o 
  10  -4   3     4047.81     4593.39     70.06 o 
  11  -4   3        5.84       -0.69     23.73 o 
  12  -4   3      159.52      247.37     41.46 o 
  13  -4   3      194.13      188.97     30.97 o 
 -13  -3   3       15.34       34.88     42.94 o 
 -12  -3   3       69.83       39.66     39.19 o 
 -11  -3   3     1046.21     1045.41     37.06 o 
 -10  -3   3      916.50      909.04     65.76 o 
  -9  -3   3      401.49      448.04     37.14 o 
  -8  -3   3       85.38       78.14     27.85 o 
  -7  -3   3       57.09       40.61     30.34 o 
  -6  -3   3      853.17     1012.10     74.56 o 
  -5  -3   3    10708.50    11460.25    462.77 o 
  -4  -3   3     1011.07      981.06     43.80 o 
  -3  -3   3     2839.56     2923.27     56.71 o 
  -2  -3   3       42.15       50.23     28.74 o 
  -1  -3   3      329.04      393.05     28.41 o 
   0  -3   3      137.08      142.34     24.58 o 
   1  -3   3     9806.72     9505.71     67.53 o 
   2  -3   3       18.29        4.55     25.32 o 
   3  -3   3     4504.41     4393.48     38.45 o 
   4  -3   3       67.21       88.41     24.33 o 
   5  -3   3     7355.37     7858.92    125.33 o 
   6  -3   3       77.51       78.09     19.47 o 
   7  -3   3       70.27       94.86     24.60 o 
   8  -3   3       22.28       25.07     20.78 o 
   9  -3   3       18.39       35.43     35.58 o 
  10  -3   3        0.48      -12.86     26.83 o 
  11  -3   3     7320.69     7827.56    207.21 o 
  12  -3   3        3.29       69.26     35.96 o 
  13  -3   3       37.61       51.65     51.99 o 
 -14  -2   3      794.29      632.45     40.52 o 
 -13  -2   3      207.81      161.17     34.94 o 
 -12  -2   3        3.05       15.36     33.43 o 
 -11  -2   3       22.54        2.88     32.38 o 
 -10  -2   3      819.15      860.18     34.41 o 
  -9  -2   3      557.31      548.28     33.74 o 
  -8  -2   3     2117.30     2008.59     78.40 o 
  -7  -2   3       19.99       23.34     29.89 o 
  -6  -2   3      540.09      519.99     34.36 o 
  -5  -2   3        1.87        3.14     27.02 o 
  -4  -2   3     7991.85     7118.73    327.51 o 
  -3  -2   3     1101.13     1010.12     44.31 o 
  -2  -2   3     1169.29     1298.80     60.04 o 
  -1  -2   3       41.91       36.27     25.65 o 
   0  -2   3      928.94      971.05     39.18 o 
   1  -2   3       43.10       39.35     21.99 o 
   2  -2   3    13037.83    12660.80    127.73 o 
   3  -2   3      491.45      505.43     22.41 o 
   4  -2   3     1170.21     1084.92     23.97 o 
   5  -2   3      888.68      889.02     35.05 o 
   6  -2   3     1125.90     1253.09     27.48 o 
   7  -2   3       13.63       31.92     25.07 o 
   8  -2   3     5094.27     5110.19     98.74 o 
   9  -2   3      445.27      451.32     29.47 o 
  10  -2   3      635.36      626.50     24.89 o 
  11  -2   3       11.41       29.48     47.40 o 
  12  -2   3      945.77      986.10     57.71 o 
  13  -2   3      102.56       93.09     35.67 o 
  14  -2   3       20.22       52.25     41.12 o 
 -14  -1   3        8.34       41.10     44.85 o 
 -13  -1   3     1229.26     1161.37     41.98 o 
 -12  -1   3      302.62      314.53     31.39 o 
 -11  -1   3        2.33      -20.29     27.73 o 
 -10  -1   3      648.76      653.64     28.92 o 
  -9  -1   3       67.56       56.67     26.13 o 
  -8  -1   3      351.64      328.28     33.29 o 
  -7  -1   3     2758.52     2356.77    265.28 o 
  -6  -1   3      203.73      204.60     29.34 o 
  -5  -1   3      335.86      288.13     30.34 o 
  -4  -1   3      140.62      148.37     30.25 o 
  -3  -1   3    16549.89    15345.44    110.98 o 
  -2  -1   3      664.76      610.06     44.35 o 
  -1  -1   3     9007.04     8187.65    112.08 o 
   0  -1   3        2.07       -8.17     26.06 o 
   1  -1   3     6804.85     6584.66     80.45 o 
   2  -1   3        2.40       -9.38     23.00 o 
   3  -1   3     7684.05     7302.27    153.74 o 
   4  -1   3        9.47       27.15     21.00 o 
   5  -1   3     1425.64     1460.56     50.18 o 
   6  -1   3     1704.57     1721.28     27.38 o 
   7  -1   3      304.59      373.29     20.51 o 
   8  -1   3      385.66      371.72     26.30 o 
   9  -1   3     2398.16     2483.16     58.45 o 
  10  -1   3       29.99      -14.42     45.17 o 
  11  -1   3      239.44      223.85     19.79 o 
  12  -1   3      221.22      175.02     31.82 o 
  13  -1   3      440.28      479.22     36.84 o 
  14  -1   3      285.14      213.32     41.34 o 
 -14   0   3        6.75       24.22     41.79 o 
 -13   0   3        1.14       21.51     37.78 o 
 -12   0   3     1025.45     1105.53     33.20 o 
 -11   0   3      737.01      713.99     29.54 o 
 -10   0   3      384.34      339.39     47.96 o 
  -9   0   3      101.85      117.63     31.42 o 
  -8   0   3      112.86      101.87     35.64 o 
  -7   0   3        3.84        4.87     29.38 o 
  -6   0   3     9305.83     9031.09    217.45 o 
  -5   0   3      595.17      597.39     29.56 o 
  -4   0   3     4306.55     4304.19    108.18 o 
  -3   0   3      493.76      450.94     30.74 o 
  -2   0   3     2229.04     2148.21    105.16 o 
  -1   0   3        9.34       19.53     38.37 o 
   0   0   3     1134.89      890.04     46.05 o 
   1   0   3        3.77       12.30     29.17 o 
   2   0   3     4164.44     3967.90     64.24 o 
   3   0   3     2126.90     1928.59     37.68 o 
   4   0   3     5439.12     5423.22     78.64 o 
   5   0   3        2.16        6.82     21.15 o 
   6   0   3      540.96      473.51     21.54 o 
   7   0   3       77.69       66.46     20.12 o 
   8   0   3      664.27      688.64     35.53 o 
   9   0   3      262.85      279.79     24.92 o 
  10   0   3     5138.28     5715.36     96.72 o 
  11   0   3      447.82      464.56     28.17 o 
  12   0   3      169.00      174.48     32.12 o 
  13   0   3      986.85      990.52     38.37 o 
  14   0   3      108.19       93.07     35.20 o 
 -14   1   3       27.07       32.32     40.39 o 
 -13   1   3        4.01        6.71     37.85 o 
 -12   1   3       83.89       93.11     31.16 o 
 -11   1   3      163.01      183.76     32.24 o 
 -10   1   3      111.57      137.14     40.97 o 
  -9   1   3     5955.83     6257.07    112.83 o 
  -8   1   3       23.09        8.19     31.29 o 
  -7   1   3     1205.84     1203.49     32.64 o 
  -6   1   3        3.71       13.87     22.86 o 
  -5   1   3     5724.44     5559.23    312.08 o 
  -4   1   3     1534.87     1374.39     40.90 o 
  -3   1   3    13538.64    12674.64    330.24 o 
  -2   1   3      275.23      265.96     34.88 o 
  -1   1   3      326.96      278.85     37.33 o 
   0   1   3        0.09       24.03     37.31 o 
   1   1   3     7910.52     6508.71    196.19 o 
   2   1   3      172.45      136.05     25.07 o 
   3   1   3     2908.91     2739.71     32.03 o 
   4   1   3      436.07      383.35     17.18 o 
   5   1   3      853.05      809.45     27.34 o 
   6   1   3      592.22      619.61     22.28 o 
   7   1   3     6817.98     6656.67    237.18 o 
   8   1   3      235.07      228.63     25.83 o 
   9   1   3     1631.61     1680.74     37.57 o 
  10   1   3      212.65      219.91     29.40 o 
  11   1   3     1963.49     1988.82    119.83 o 
  12   1   3      268.03      273.86     34.35 o 
  13   1   3       68.15       76.10     31.55 o 
  14   1   3      283.95      386.98     84.15 o 
 -14   2   3      490.69      522.80     40.62 o 
 -13   2   3      336.27      326.48     36.31 o 
 -12   2   3     1948.81     1914.92     41.35 o 
 -11   2   3      307.20      297.37     37.99 o 
 -10   2   3        7.48       35.45     32.92 o 
  -9   2   3      163.42      213.57     28.70 o 
  -8   2   3     5938.51     6169.88     42.34 o 
  -7   2   3       33.36        2.13     29.16 o 
  -6   2   3     2943.48     2950.78     32.83 o 
  -5   2   3       92.06       86.64     24.12 o 
  -4   2   3    10997.56    10659.49    290.57 o 
  -3   2   3     1028.99      978.70     29.99 o 
  -2   2   3    11695.67    10578.38     68.54 o 
  -1   2   3      315.53      292.63     40.56 o 
   1   2   3      118.70      119.35     31.21 o 
   2   2   3    34239.38    32794.71    146.15 o 
   3   2   3       93.64       73.80     24.53 o 
   4   2   3       46.94       65.96     19.39 o 
   5   2   3      703.86      658.66     21.28 o 
   6   2   3      191.16      197.62     21.12 o 
   7   2   3      655.57      710.73     29.96 o 
   8   2   3    10995.12    11940.01    401.21 o 
   9   2   3      378.34      370.93     26.08 o 
  10   2   3       21.24       11.71     28.67 o 
  11   2   3      207.49      234.15     28.11 o 
  12   2   3      750.99      738.28     43.78 o 
  13   2   3      240.43      236.91     37.04 o 
  14   2   3      312.71      372.54     41.64 o 
 -14   3   3       97.60       51.76     34.23 o 
 -13   3   3      830.83      744.81     53.79 o 
 -12   3   3      281.10      368.86     59.84 o 
 -11   3   3     2935.61     2997.81    110.10 o 
 -10   3   3       82.22      101.84     33.22 o 
  -9   3   3     1130.12     1138.21     30.61 o 
  -8   3   3        1.36        5.64     23.57 o 
  -7   3   3     8200.60     8544.10    488.82 o 
  -6   3   3      713.51      745.36     25.22 o 
  -5   3   3       67.78       62.43     23.49 o 
  -4   3   3      359.15      372.19     24.99 o 
  -3   3   3      287.26      234.88     21.34 o 
  -2   3   3       69.62       61.85     27.48 o 
   0   3   3        0.15        1.59     27.27 o 
   1   3   3    14246.68    13560.38    320.31 o 
   2   3   3       21.87       19.16     31.07 o 
   3   3   3    11662.70    10891.76     59.97 o 
   4   3   3      635.79      660.73     24.35 o 
   5   3   3     2016.27     1803.45     32.23 o 
   6   3   3       44.32       19.14     20.98 o 
   7   3   3      117.55       69.55     65.54 o 
   8   3   3       61.43       48.97     27.41 o 
   9   3   3    10759.13    11599.67    504.51 o 
  10   3   3       13.72       38.21     28.74 o 
  11   3   3      189.70      222.95     29.51 o 
  12   3   3      679.50      675.44     29.01 o 
  13   3   3       41.71        5.88     36.66 o 
  14   3   3      251.86      217.38     44.48 o 
 -14   4   3       86.79       80.52     46.69 o 
 -13   4   3       89.73      138.96     34.69 o 
 -12   4   3      113.16      165.07     48.08 o 
 -11   4   3       48.48       76.49     37.30 o 
 -10   4   3     5976.91     6518.16    127.25 o 
  -9   4   3       95.57      122.12     34.21 o 
  -8   4   3     2794.26     2857.72    204.37 o 
  -7   4   3       22.10      -27.75     28.88 o 
  -6   4   3     7961.70     7651.42     38.53 o 
  -5   4   3      322.68      318.89     23.91 o 
  -4   4   3     3233.42     3250.00     33.13 o 
  -3   4   3        4.20       11.75     23.38 o 
  -2   4   3     2571.57     2387.92     40.99 o 
  -1   4   3        3.62        9.04     26.53 o 
   0   4   3    27109.18    25178.70    510.60 o 
   1   4   3       13.24       14.87     28.27 o 
   2   4   3     4742.29     4908.81     45.20 o 
   3   4   3      377.73      337.21     28.94 o 
   4   4   3     1573.87     1593.61     33.26 o 
   5   4   3      285.57      247.23     22.12 o 
   6   4   3    11315.68    11540.14    186.88 o 
   7   4   3      409.75      421.47     27.46 o 
   8   4   3      814.41      876.53     24.49 o 
   9   4   3       34.94       57.02     26.28 o 
  10   4   3     1867.21     2038.95    150.17 o 
  11   4   3      285.47      296.19     34.88 o 
  12   4   3       85.26       58.11     31.40 o 
  13   4   3      443.99      481.83     37.15 o 
  14   4   3      202.09      276.04     50.41 o 
 -13   5   3      230.35      241.94     65.21 o 
 -12   5   3      321.34      304.28     79.76 o 
 -11   5   3      255.48      270.43     41.01 o 
 -10   5   3      277.81      255.91     35.36 o 
  -9   5   3     4990.59     5396.31    122.71 o 
  -8   5   3        1.49        8.10     22.90 o 
  -7   5   3      461.80      428.66     24.16 o 
  -6   5   3      244.17      267.51     29.40 o 
  -5   5   3     1241.35     1249.23     26.29 o 
  -4   5   3      350.00      375.88     20.02 o 
  -3   5   3     6522.83     6286.02    165.30 o 
  -2   5   3      291.91      313.44     24.78 o 
  -1   5   3     1592.31     1447.01     30.08 o 
   0   5   3      225.13      232.24     22.80 o 
   1   5   3    31215.50    32655.98    126.04 o 
   2   5   3      728.53      725.97     28.95 o 
   3   5   3     2622.40     2748.43     37.02 o 
   4   5   3      571.83      583.71     53.45 o 
   5   5   3     3657.23     3630.66     39.63 o 
   6   5   3      390.12      460.76     27.82 o 
   7   5   3     4097.54     4314.13    129.07 o 
   8   5   3        2.48       43.17     27.08 o 
   9   5   3        8.17       18.88     31.39 o 
  10   5   3     1003.33     1076.13     32.39 o 
  11   5   3      561.63      613.58     40.28 o 
  12   5   3      432.20      410.36     34.19 o 
  13   5   3      622.22      608.91     37.51 o 
  14   5   3       27.37       46.92     42.38 o 
 -13   6   3      145.59      164.57     47.69 o 
 -12   6   3      613.45      548.98     43.34 o 
 -11   6   3       18.44       30.96     56.09 o 
 -10   6   3       51.01       28.78     32.65 o 
  -9   6   3       37.04       44.41     32.16 o 
  -8   6   3     1185.77     1327.58     43.80 o 
  -7   6   3      480.49      512.26     29.45 o 
  -6   6   3     1740.20     1700.63    124.76 o 
  -5   6   3       74.60       75.11     28.76 o 
  -4   6   3      344.99      431.90     23.71 o 
  -3   6   3        1.91        1.12     22.74 o 
  -2   6   3    13233.90    12540.96     79.44 o 
  -1   6   3      300.85      293.93     25.00 o 
   0   6   3      892.28     1093.52     30.06 o 
   1   6   3        2.56        0.43     20.47 o 
   2   6   3     4602.33     4504.99     40.68 o 
   3   6   3      931.12      940.35     29.11 o 
   4   6   3      802.36      724.01     28.61 o 
   5   6   3      469.89      457.34     33.44 o 
   6   6   3     1480.48     1569.85     30.24 o 
   7   6   3      431.58      485.45     28.72 o 
   8   6   3     7365.48     7999.15    129.37 o 
   9   6   3      102.66      115.35     31.92 o 
  10   6   3       84.81       82.48     29.61 o 
  11   6   3      760.82      794.13     43.68 o 
  12   6   3       54.59       85.49     41.86 o 
  13   6   3      200.33      215.59     43.47 o 
 -13   7   3       16.26       65.83     37.87 o 
 -12   7   3      159.85      177.28     41.61 o 
 -11   7   3     1106.84     1090.42     40.46 o 
 -10   7   3       22.31       22.12     29.96 o 
  -9   7   3      279.52      300.06     73.63 o 
  -8   7   3      102.55      150.79     32.48 o 
  -7   7   3     3316.32     3542.49     79.72 o 
  -6   7   3       32.86       53.31     28.65 o 
  -5   7   3     4114.49     4568.83    237.67 o 
  -4   7   3       31.13       -0.05     23.50 o 
  -3   7   3      457.90      417.82     29.81 o 
  -2   7   3        4.01       -4.31     18.28 o 
  -1   7   3     4343.20     3902.00    101.96 o 
   0   7   3       65.04       44.29     23.36 o 
   1   7   3       33.86      541.76    156.88 o 
   2   7   3      297.87      276.04     44.01 o 
   3   7   3      665.27      681.16     34.48 o 
   4   7   3      130.56      128.70     32.24 o 
   5   7   3     8111.06     8887.04    128.48 o 
   6   7   3      494.68      500.74     33.12 o 
   7   7   3      520.34      493.77     28.58 o 
   8   7   3      276.01      293.78     34.17 o 
   9   7   3     2391.99     2641.24    115.75 o 
  10   7   3      597.46      647.01     42.69 o 
  11   7   3      547.83      533.85     52.25 o 
  12   7   3      170.67      237.78     44.35 o 
  13   7   3        2.54      -13.43     48.95 o 
 -12   8   3       13.32      -13.32     47.25 o 
 -11   8   3       52.42       68.92     29.53 o 
 -10   8   3     2536.43     2470.27     75.37 o 
  -9   8   3       40.66       64.35     43.01 o 
  -8   8   3       22.62       44.14     31.49 o 
  -7   8   3       16.72      -21.56     26.56 o 
  -6   8   3     2458.09     2569.34     30.32 o 
  -5   8   3       93.37       57.70     20.24 o 
  -4   8   3     4477.78     4564.76     37.81 o 
  -3   8   3       59.32       58.88     23.19 o 
  -2   8   3     6078.22     6010.73     47.81 o 
  -1   8   3       16.29       37.64     28.92 o 
   0   8   3     8401.72     9141.85     48.58 o 
   1   8   3      418.71      462.13     30.78 o 
   2   8   3     1288.47     1795.49    251.11 o 
   3   8   3     1059.94     1076.79     33.89 o 
   4   8   3       13.80       96.96    161.21 o 
   5   8   3       23.71       18.43     31.42 o 
   6   8   3     2773.98     2885.66     42.23 o 
   7   8   3        1.07      -12.66     31.02 o 
   8   8   3       18.52       43.36     29.58 o 
   9   8   3      727.81      714.97     37.33 o 
  10   8   3      465.25      470.39     48.95 o 
  11   8   3      383.58      362.71     46.14 o 
  12   8   3      477.33      457.99     52.45 o 
 -11   9   3      143.02      185.19     64.55 o 
 -10   9   3       17.24       12.30     33.96 o 
  -9   9   3     2103.95     2118.05     40.14 o 
  -8   9   3        0.30      -17.71     36.90 o 
  -7   9   3        4.11       16.58     31.64 o 
  -6   9   3       48.79       54.74     26.43 o 
  -5   9   3      543.62      586.33     34.33 o 
  -4   9   3       14.73      -20.39     27.66 o 
  -3   9   3     6615.47     6583.01    101.02 o 
  -2   9   3        0.06       -2.14     28.04 o 
  -1   9   3      519.68      513.11     25.16 o 
   0   9   3      147.85      138.98     28.87 o 
   1   9   3     1965.08     1915.01     46.36 o 
   2   9   3      479.90      500.60     51.39 o 
   3   9   3     4719.40     4782.31     42.91 o 
   4   9   3      320.09      327.12     45.10 o 
   5   9   3       58.06       33.19     29.64 o 
   6   9   3      139.73      121.81     34.60 o 
   7   9   3     1929.51     2111.78     62.39 o 
   8   9   3      320.67      336.79     29.26 o 
   9   9   3      204.74      208.16     39.14 o 
  10   9   3      461.68      499.40     54.90 o 
  11   9   3       78.54      -23.12     48.29 o 
  12   9   3      189.29       79.33     59.66 o 
 -11  10   3        0.38       38.84     51.98 o 
 -10  10   3      788.58      739.56     36.16 o 
  -9  10   3        0.35       46.50     82.15 o 
  -8  10   3      694.47      699.28     49.94 o 
  -7  10   3       17.30       25.53     25.93 o 
  -6  10   3     1080.90     1138.44     33.76 o 
  -5  10   3       53.04       84.76     31.75 o 
  -4  10   3       69.79       58.62     26.73 o 
  -3  10   3       12.68        5.47     33.08 o 
  -2  10   3     4853.34     4748.90    110.80 o 
  -1  10   3      203.93      207.04     27.80 o 
   0  10   3       19.78       22.09     27.78 o 
   1  10   3      349.80      340.70     46.70 o 
   2  10   3       17.16        9.37     30.61 o 
   3  10   3       67.10       76.32     35.04 o 
   4  10   3     3228.30     3608.66     55.86 o 
   5  10   3      101.06      104.29     33.38 o 
   6  10   3      207.51      182.15     33.58 o 
   7  10   3      176.50      192.74     34.88 o 
   8  10   3     1224.29     1246.28     38.89 o 
   9  10   3      375.64      480.20     51.06 o 
  10  10   3      475.99      454.13     48.68 o 
  11  10   3      151.25      134.32     59.19 o 
 -10  11   3        1.08       -3.35     37.57 o 
  -9  11   3       63.63       79.82     60.67 o 
  -8  11   3        0.04       37.10     41.14 o 
  -7  11   3        4.78       75.68     35.27 o 
  -6  11   3       20.02      -24.24     36.48 o 
  -5  11   3     2953.40     3227.83     42.18 o 
  -4  11   3       49.35       47.78     31.05 o 
  -3  11   3      441.16      431.43     32.53 o 
  -2  11   3       91.74       79.78     33.94 o 
  -1  11   3     1761.96     1828.71     35.94 o 
   0  11   3      143.44      129.02     32.55 o 
   1  11   3      183.68      167.68     44.89 o 
   2  11   3      202.33      236.67     33.14 o 
   3  11   3       60.40       42.66     34.66 o 
   4  11   3      131.69      152.04     35.40 o 
   5  11   3     5345.88     5271.60     47.20 o 
   6  11   3       81.38       85.92     41.09 o 
   7  11   3       30.97       30.25     38.25 o 
   8  11   3      207.00      197.05     44.99 o 
   9  11   3        2.04        3.09     51.72 o 
  10  11   3      272.95      311.80     62.34 o 
  -9  12   3        4.15       92.03     52.75 o 
  -8  12   3        4.11      -24.28     61.61 o 
  -7  12   3        1.20       10.83     66.09 o 
  -6  12   3      756.94      690.16     43.47 o 
  -5  12   3        2.15       49.37     35.33 o 
  -4  12   3     3807.36     3760.39     66.55 o 
  -3  12   3       21.44       81.44     36.23 o 
  -2  12   3      288.37      332.21     37.24 o 
  -1  12   3       11.72        0.99     45.42 o 
   0  12   3      728.22      668.77     39.50 o 
   1  12   3      499.05      454.02     32.52 o 
   2  12   3     4214.35     4242.27     45.21 o 
   3  12   3       37.49       80.46     40.55 o 
   4  12   3      995.46     1087.75     54.22 o 
   5  12   3       33.00       56.82     36.37 o 
   6  12   3     1109.29     1087.22     47.24 o 
   7  12   3      254.23      244.38     44.59 o 
   8  12   3       50.65       37.93     40.20 o 
   9  12   3      200.80      202.31     61.04 o 
  -7  13   3      260.31      226.43     67.02 o 
  -6  13   3       18.55       23.01     45.78 o 
  -5  13   3      147.18      220.66     41.16 o 
  -4  13   3        1.92      -41.92     41.92 o 
  -3  13   3     4956.91     4937.34    149.83 o 
  -2  13   3      115.11      138.47     28.71 o 
  -1  13   3      182.32      197.44     36.22 o 
   0  13   3      158.76      180.95     38.09 o 
   1  13   3       41.04       60.14     35.35 o 
   2  13   3       85.21      107.74     38.54 o 
   3  13   3     1735.80     1763.26     71.20 o 
   4  13   3        2.70       23.91     42.14 o 
   5  13   3     1022.58     1062.61     85.94 o 
   6  13   3       82.95      101.67     50.72 o 
   7  13   3      613.77      557.55     50.79 o 
   8  13   3      185.52      124.86     58.59 o 
  -5  14   3        0.46      -40.66     46.22 o 
  -4  14   3       12.57        3.53     70.07 o 
  -3  14   3        4.61       36.30     44.23 o 
  -2  14   3      674.31      676.58     42.61 o 
  -1  14   3      198.61      173.96     50.96 o 
   0  14   3      124.96      140.71     45.43 o 
   1  14   3       48.62       74.35     40.65 o 
   2  14   3       18.08       57.49     88.03 o 
   3  14   3       59.26       56.68     41.35 o 
   4  14   3      587.08      588.43    121.24 o 
   5  14   3       96.90       89.73     52.87 o 
   6  14   3       31.61      -12.58     52.70 o 
  -2  15   3        6.48      -41.48     41.48 o 
  -1  15   3       56.28       17.44     45.82 o 
   0  15   3      211.86      139.44     61.36 o 
   1  15   3      922.78      829.41     48.09 o 
   2  15   3        6.87      -10.29     45.15 o 
  -5 -11   4     1206.40      684.57    537.97 o 
  -4 -11   4      530.84      519.01     94.08 o 
  -3 -11   4      895.54      879.05     89.05 o 
  -2 -11   4        1.33      -42.81     50.88 o 
  -1 -11   4      431.35      417.67     48.77 o 
   0 -11   4      234.31      201.92     42.68 o 
   1 -11   4     2178.94     2064.78     43.62 o 
   2 -11   4      351.55      382.07     39.85 o 
   3 -11   4       94.01      149.30     41.21 o 
   4 -11   4       87.49       77.62     41.01 o 
   5 -11   4      498.55      328.64     73.37 o 
  -7 -10   4      237.15        1.36     69.91 o 
  -6 -10   4       62.37        8.32     70.77 o 
  -5 -10   4       22.52       11.21     85.86 o 
  -4 -10   4      409.12      403.59     77.12 o 
  -3 -10   4      326.59      393.66     76.61 o 
  -2 -10   4      714.88      733.03     46.19 o 
  -1 -10   4        0.29      -22.43     36.65 o 
   0 -10   4      491.84      475.49     34.62 o 
   1 -10   4      174.13      140.12     32.57 o 
   2 -10   4     2319.75     2412.96     73.11 o 
   3 -10   4      259.32      254.50     39.56 o 
   4 -10   4       11.73      -28.66     37.01 o 
   5 -10   4       41.32       59.39     34.33 o 
   6 -10   4      100.44      103.95     34.31 o 
   7 -10   4        0.51        5.57     45.82 o 
  -8  -9   4       78.23       15.77     71.00 o 
  -7  -9   4     1015.51      836.73    176.19 o 
  -6  -9   4      117.30      142.73     56.82 o 
  -5  -9   4       53.81      108.91     63.91 o 
  -4  -9   4       26.44      -47.30     66.21 o 
  -3  -9   4      291.08      264.60     68.00 o 
  -2  -9   4     1100.37     1149.74     46.50 o 
  -1  -9   4     2548.75     2711.98     47.47 o 
   0  -9   4      202.45      227.49     35.20 o 
   1  -9   4     2677.04     2679.00    103.53 o 
   2  -9   4       28.52       51.47     30.43 o 
   3  -9   4     1401.96     1427.21     33.26 o 
   4  -9   4       42.20       51.20     30.20 o 
   5  -9   4     1761.16     1765.67     40.96 o 
   6  -9   4       38.07       57.92     29.61 o 
   7  -9   4      766.88      746.67     30.94 o 
   8  -9   4       22.66       38.47     59.52 o 
 -10  -8   4      418.74       -3.83     64.27 o 
  -9  -8   4        6.83        1.10     61.16 o 
  -8  -8   4       35.34       34.37     60.02 o 
  -7  -8   4        2.69      -34.97     50.95 o 
  -6  -8   4     1682.37     1737.46     52.58 o 
  -5  -8   4      728.05      767.97     71.84 o 
  -4  -8   4     1044.00      956.90     52.88 o 
  -3  -8   4        1.71      -32.89     56.97 o 
  -2  -8   4      707.26      717.67     36.78 o 
  -1  -8   4      104.83      115.30     32.78 o 
   0  -8   4     2949.35     3044.84    137.12 o 
   1  -8   4      127.17      138.67     28.58 o 
   2  -8   4      262.80      275.60     28.87 o 
   3  -8   4       20.87       29.44     26.43 o 
   4  -8   4      480.55      476.39     29.65 o 
   5  -8   4      164.25      142.18     31.22 o 
   6  -8   4     3168.78     3087.63     98.07 o 
   7  -8   4       95.47       70.67     41.45 o 
   8  -8   4      799.40      777.80     58.40 o 
   9  -8   4       47.79       80.95     39.39 o 
 -11  -7   4       14.68        5.96     53.48 o 
 -10  -7   4      108.64       90.33     59.34 o 
  -9  -7   4     1164.60     1075.89     59.93 o 
  -8  -7   4      240.01      220.64     45.62 o 
  -7  -7   4      353.25      325.96     47.13 o 
  -6  -7   4      220.21      189.91     39.62 o 
  -5  -7   4       27.66       54.24     57.95 o 
  -4  -7   4      708.19      816.33     51.60 o 
  -3  -7   4     3029.58     3123.19     63.70 o 
  -2  -7   4       43.37       39.96     34.71 o 
  -1  -7   4      211.51      223.99     34.91 o 
   0  -7   4       24.81       44.61     32.21 o 
   1  -7   4     2712.42     2930.23     71.50 o 
   2  -7   4       14.90       24.15     29.96 o 
   3  -7   4     1494.03     1455.58     35.31 o 
   4  -7   4        8.31      -11.34     27.34 o 
   5  -7   4      123.06       93.72     26.51 o 
   6  -7   4        9.93      -11.83     27.85 o 
   7  -7   4     4555.79     4792.16    128.73 o 
   8  -7   4       40.85       42.09     29.75 o 
   9  -7   4      484.85      513.13     35.59 o 
  10  -7   4      132.69       97.25     79.37 o 
 -11  -6   4       32.85       15.61     59.58 o 
 -10  -6   4       80.81       78.18     55.77 o 
  -9  -6   4       91.14       88.25     44.22 o 
  -8  -6   4     1552.96     1561.68     51.12 o 
  -7  -6   4      113.58      110.22     35.51 o 
  -6  -6   4        0.13       -6.02     35.77 o 
  -5  -6   4      225.40      211.64     50.53 o 
  -4  -6   4      495.13      514.11     68.73 o 
  -3  -6   4      693.33      701.63     59.69 o 
  -2  -6   4     7803.19     7962.49    133.67 o 
  -1  -6   4       68.60       80.50     30.16 o 
   0  -6   4     1036.44     1085.29     31.05 o 
   1  -6   4       26.71       25.06     24.73 o 
   2  -6   4     2947.39     3115.22     31.13 o 
   3  -6   4      382.08      382.83     24.72 o 
   4  -6   4     1215.28     1192.07     38.16 o 
   5  -6   4      270.48      278.36     28.34 o 
   6  -6   4     1435.63     1489.88     32.85 o 
   7  -6   4       48.42       42.83     36.10 o 
   8  -6   4     3912.49     4289.06     69.35 o 
   9  -6   4       15.54      -30.15     30.15 o 
  10  -6   4       68.99       50.92     35.12 o 
  11  -6   4      368.23      425.40     69.21 o 
 -12  -5   4      158.79      134.77     59.33 o 
 -11  -5   4      857.12      809.06     48.50 o 
 -10  -5   4       59.44       56.60     35.54 o 
  -9  -5   4       60.84       59.38     40.02 o 
  -8  -5   4       63.13       34.95     34.71 o 
  -7  -5   4      911.17      826.33     48.25 o 
  -6  -5   4      704.67      790.09     41.18 o 
  -5  -5   4     1069.11     1069.77     51.43 o 
  -4  -5   4       10.69       10.23     46.70 o 
  -3  -5   4       57.32      132.94     57.48 o 
  -2  -5   4      441.79      428.51     32.90 o 
  -1  -5   4    11919.50    12891.07    281.76 o 
   0  -5   4      220.64      237.39     29.29 o 
   1  -5   4     1010.53     1077.71     34.12 o 
   2  -5   4       33.78       37.11     24.94 o 
   3  -5   4     1489.50     1615.47     30.45 o 
   4  -5   4       18.65       41.63     33.89 o 
   5  -5   4     1833.32     1939.67     57.99 o 
   6  -5   4        9.26       13.32     28.28 o 
   7  -5   4     1607.12     1545.15     31.70 o 
   8  -5   4      261.75      305.46     23.44 o 
   9  -5   4     3791.05     3820.44    140.84 o 
  10  -5   4       34.96       16.87     45.30 o 
  11  -5   4      144.49      161.65     34.98 o 
  12  -5   4      353.17      347.61     35.26 o 
 -13  -4   4       57.08      115.87     61.16 o 
 -12  -4   4       12.07      -19.66     41.52 o 
 -11  -4   4      154.83      184.69     40.74 o 
 -10  -4   4     3435.65     3407.81    104.82 o 
  -9  -4   4      629.68      621.07     40.57 o 
  -8  -4   4      160.57      165.76     36.23 o 
  -7  -4   4      292.84      248.31     40.00 o 
  -6  -4   4      903.54      890.68     36.59 o 
  -5  -4   4      865.23      891.36     38.30 o 
  -4  -4   4     4695.90     4747.42     67.11 o 
  -3  -4   4       16.14      -48.74     48.74 o 
  -2  -4   4     1627.84     1529.18     38.51 o 
  -1  -4   4      170.44      209.16     26.92 o 
   0  -4   4     4840.27     4537.55     46.11 o 
   1  -4   4       19.99       25.88     20.15 o 
   2  -4   4       21.59        3.51     25.14 o 
   3  -4   4       84.45       71.08     25.49 o 
   4  -4   4      285.00      270.16     25.47 o 
   5  -4   4       42.18       18.56     19.12 o 
   6  -4   4     8318.17     8680.19    101.77 o 
   7  -4   4        1.37      -25.22     28.66 o 
   8  -4   4       38.48      116.37     27.42 o 
   9  -4   4      256.41      262.39     27.24 o 
  10  -4   4     1452.42     1543.79     29.46 o 
  11  -4   4      106.15      154.34     60.37 o 
  12  -4   4      920.53      847.83     47.75 o 
 -13  -3   4      316.16      275.55     45.40 o 
 -12  -3   4        6.95       44.13     39.69 o 
 -11  -3   4       59.84       72.90     36.28 o 
 -10  -3   4       90.27       92.18     40.78 o 
  -9  -3   4     5085.97     5272.51    113.00 o 
  -8  -3   4       72.09       74.38     36.57 o 
  -7  -3   4      239.39      273.29     30.67 o 
  -6  -3   4      150.70      182.07     41.14 o 
  -5  -3   4      264.26      296.43     32.56 o 
  -4  -3   4      128.16      170.82     56.88 o 
  -3  -3   4     9386.85     9501.40     80.91 o 
  -2  -3   4       80.59      101.28     26.37 o 
  -1  -3   4     6750.17     7188.68     77.67 o 
   0  -3   4        2.09      -22.57     22.57 o 
   1  -3   4     4028.62     4229.40     34.37 o 
   2  -3   4      750.14      764.01     22.70 o 
   3  -3   4    12443.56    12218.71    110.22 o 
   4  -3   4      647.53      673.75     26.82 o 
   5  -3   4      287.22      243.41     20.06 o 
   6  -3   4       21.87       44.16     24.54 o 
   7  -3   4     4510.18     4798.91    118.40 o 
   8  -3   4       89.05      110.66     28.60 o 
   9  -3   4      195.42      256.30     30.96 o 
  10  -3   4      837.52      876.59     41.24 o 
  11  -3   4       47.34       -9.67     30.83 o 
  12  -3   4       13.60       48.07     35.23 o 
  13  -3   4     1626.54     1633.20     37.25 o 
 -13  -2   4       99.61      125.29     40.29 o 
 -12  -2   4     1721.25     1670.14     43.38 o 
 -11  -2   4        3.03       -9.34     33.91 o 
 -10  -2   4       13.07       23.41     31.56 o 
  -9  -2   4        1.66        3.22     33.92 o 
  -8  -2   4      923.31      838.24     31.74 o 
  -7  -2   4      937.33      923.86     37.64 o 
  -6  -2   4     2001.62     2017.43     47.24 o 
  -5  -2   4       64.86       71.57     56.48 o 
  -4  -2   4     5401.21     5535.37     66.26 o 
  -3  -2   4       16.62       21.14     49.08 o 
  -2  -2   4     6802.74     6123.14     75.68 o 
  -1  -2   4       88.63       73.08     25.39 o 
   0  -2   4      575.64      621.73     24.71 o 
   1  -2   4      283.60      284.44     23.83 o 
   2  -2   4     2158.65     2354.28     28.25 o 
   3  -2   4       31.34       29.41     20.58 o 
   4  -2   4    20012.99    20699.00    136.50 o 
   5  -2   4      210.58      268.06     25.80 o 
   6  -2   4     1305.37     1251.11     36.75 o 
   7  -2   4       84.10      108.48     21.65 o 
   8  -2   4     2692.19     2801.93    106.92 o 
   9  -2   4       84.37       84.12     20.10 o 
  10  -2   4     1943.44     2026.79     95.65 o 
  11  -2   4      757.58      764.72     32.99 o 
  12  -2   4      307.90      329.25     40.07 o 
  13  -2   4        7.27      112.94     40.69 o 
 -13  -1   4       17.96       11.98     38.36 o 
 -12  -1   4      361.70      345.86     31.98 o 
 -11  -1   4     2778.42     2807.19     70.10 o 
 -10  -1   4      234.49      243.00     32.68 o 
  -9  -1   4      143.40      144.29     40.99 o 
  -8  -1   4      517.30      507.14     33.93 o 
  -7  -1   4       76.93      107.56     35.74 o 
  -6  -1   4      737.70      707.30     39.25 o 
  -5  -1   4    11278.36    10445.53    451.20 o 
  -4  -1   4        1.85       -1.83     30.96 o 
  -3  -1   4     1426.93     1375.48     45.07 o 
  -2  -1   4       42.43       34.97     31.90 o 
  -1  -1   4     2784.62     2483.89     38.87 o 
   0  -1   4      114.80      108.80     23.07 o 
   1  -1   4    10331.19    10122.80    155.46 o 
   2  -1   4      622.63      620.30     23.70 o 
   3  -1   4      116.87      115.30     21.40 o 
   4  -1   4      189.52      218.73     21.37 o 
   5  -1   4    28094.73    28813.43    153.98 o 
   6  -1   4        0.15        1.57     19.76 o 
   7  -1   4     2636.97     2868.33     60.61 o 
   8  -1   4      769.35      760.59     36.51 o 
   9  -1   4      216.56      282.24     29.30 o 
  10  -1   4       32.59       41.28     23.96 o 
  11  -1   4     3291.45     3380.76    204.19 o 
  12  -1   4       16.25       -8.55     45.04 o 
  13  -1   4      822.04      773.71     47.39 o 
  14  -1   4      126.22      113.59     35.24 o 
 -14   0   4      549.09      496.95     40.23 o 
 -13   0   4      125.71      120.01     40.09 o 
 -12   0   4      313.08      302.48     33.26 o 
 -11   0   4       38.43       22.07     53.05 o 
 -10   0   4      489.49      465.65     37.16 o 
  -9   0   4      310.84      343.74     34.93 o 
  -8   0   4      199.19      194.12     32.35 o 
  -7   0   4       17.19       54.75     28.93 o 
  -6   0   4       31.64       42.88     32.48 o 
  -5   0   4      519.19      463.27     37.96 o 
  -4   0   4    26554.78    25501.70   1173.35 o 
  -3   0   4        0.54       -0.17     24.61 o 
  -2   0   4     1483.57     1369.11     37.64 o 
  -1   0   4        5.80        8.99     28.92 o 
   0   0   4     4371.55     4122.04     47.65 o 
   1   0   4      345.88      339.53     25.07 o 
   2   0   4    18006.04    16086.14    552.74 o 
   3   0   4       22.71       12.61     16.84 o 
   4   0   4     1309.89     1264.19     22.40 o 
   5   0   4        4.59        6.23     15.93 o 
   6   0   4    12120.89    12388.57    220.36 o 
   7   0   4        5.03       21.05     22.20 o 
   8   0   4      407.58      443.37     27.21 o 
   9   0   4      729.98      795.43     27.07 o 
  10   0   4       80.23       67.78     28.22 o 
  11   0   4       50.46       45.55     31.78 o 
  12   0   4     4236.07     4383.47     95.07 o 
  13   0   4       18.61       48.45     39.43 o 
  14   0   4      270.01      286.46     53.15 o 
 -14   1   4      150.80      182.72     40.14 o 
 -13   1   4     1057.12     1050.64     37.70 o 
 -12   1   4      184.16      149.87     36.85 o 
 -11   1   4       24.65       27.58     35.77 o 
 -10   1   4        4.36        5.85     32.42 o 
  -9   1   4     1189.51     1226.08     31.29 o 
  -8   1   4     1143.13     1108.92     32.10 o 
  -7   1   4     4004.84     4425.08    178.36 o 
  -6   1   4       63.86       61.04     25.42 o 
  -5   1   4     2489.05     2433.46     46.95 o 
  -4   1   4      225.20      209.57     26.94 o 
  -3   1   4    15124.82    14051.14    105.48 o 
  -2   1   4      454.72      402.24     29.32 o 
  -1   1   4    11769.05    11606.45    224.74 o 
   0   1   4        0.27       -2.97     25.68 o 
   1   1   4       37.10       55.05     25.44 o 
   2   1   4       46.41       45.86     18.47 o 
   3   1   4    34775.72    32997.09    732.97 o 
   4   1   4       18.26       17.16     21.41 o 
   5   1   4     1669.51     1513.66     26.41 o 
   6   1   4      201.22      191.41     21.19 o 
   7   1   4     2056.23     2172.78     29.71 o 
   8   1   4      681.69      670.74     37.83 o 
   9   1   4     1272.63     1309.44     24.04 o 
  10   1   4      562.94      598.05     29.35 o 
  11   1   4       43.00       12.21     20.92 o 
  12   1   4        7.94       15.72     31.39 o 
  13   1   4     2016.81     2116.61     66.16 o 
  14   1   4       10.94      -10.91     49.98 o 
 -14   2   4        1.56      -14.01     42.46 o 
 -13   2   4       27.71       20.05     42.20 o 
 -12   2   4     2413.66     2426.92     42.22 o 
 -11   2   4      268.02      212.75     36.13 o 
 -10   2   4      157.66      151.02     27.39 o 
  -9   2   4       32.00       40.30     27.47 o 
  -8   2   4      129.38      126.58     28.78 o 
  -7   2   4     1463.70     1535.45     58.31 o 
  -6   2   4     3325.09     2925.28     32.70 o 
  -5   2   4        5.56       22.38     23.02 o 
  -4   2   4      615.30      438.95     25.78 o 
  -3   2   4       39.09       44.33     24.62 o 
  -2   2   4    23070.51    22354.63    249.58 o 
  -1   2   4       17.84       19.05     23.92 o 
   0   2   4     5703.40     5477.85     75.42 o 
   1   2   4      173.04      165.79     26.36 o 
   2   2   4     1949.86     1702.09     35.78 o 
   3   2   4      199.43      187.35     18.48 o 
   4   2   4    13271.19    12004.33    181.04 o 
   5   2   4       19.59        5.64     21.29 o 
   6   2   4      654.01      663.17     20.88 o 
   7   2   4     2877.06     3087.21     79.45 o 
   8   2   4      412.20      404.30     26.35 o 
   9   2   4       26.09       37.91     21.39 o 
  10   2   4     3056.42     3275.64    126.38 o 
  11   2   4      190.21      216.87     58.30 o 
  12   2   4       23.76       40.12     27.71 o 
  13   2   4      273.41      306.58     39.30 o 
  14   2   4      721.79      661.40     42.65 o 
 -14   3   4       19.16      -13.62     66.38 o 
 -13   3   4       71.76      111.42     62.53 o 
 -12   3   4       25.55       33.73     35.92 o 
 -11   3   4     1742.77     1818.65     41.36 o 
 -10   3   4      542.81      624.09     33.42 o 
  -9   3   4       24.10       16.17     32.09 o 
  -8   3   4       36.37       81.73     28.78 o 
  -7   3   4      229.93      208.50     29.27 o 
  -6   3   4       61.91       71.62     22.75 o 
  -5   3   4     9677.99     9143.30     87.90 o 
  -4   3   4        3.26       15.85     19.25 o 
  -3   3   4     1507.54     1664.33     30.24 o 
  -2   3   4      388.73      386.47     26.95 o 
  -1   3   4      385.34      378.53     28.95 o 
   0   3   4       80.21       65.96     29.56 o 
   1   3   4      504.62      605.22     27.25 o 
   2   3   4      406.12      388.59     29.87 o 
   3   3   4      219.39      240.27     28.43 o 
   4   3   4      885.22      890.06     28.97 o 
   5   3   4     5123.39     4702.32    234.64 o 
   6   3   4       94.36       61.51     21.03 o 
   7   3   4     1344.94     1366.70     68.26 o 
   8   3   4      849.16      910.32     39.84 o 
   9   3   4      359.96      423.51     35.11 o 
  10   3   4      514.08      570.79     29.76 o 
  11   3   4     2285.99     2290.71     64.60 o 
  12   3   4       49.24       67.61     31.67 o 
  13   3   4      393.08      428.37     40.06 o 
  14   3   4      377.53      441.37     41.71 o 
 -14   4   4      642.65      548.45     49.37 o 
 -13   4   4       14.16       41.15     41.50 o 
 -12   4   4        4.61      -39.13     44.59 o 
 -11   4   4        4.20        2.91     37.25 o 
 -10   4   4     1215.74     1340.87     34.74 o 
  -9   4   4     1138.85     1112.48     26.18 o 
  -8   4   4     2630.25     2848.27     72.14 o 
  -7   4   4       19.95       18.90     23.04 o 
  -6   4   4      426.32      366.52     21.45 o 
  -5   4   4       86.76       77.96     18.65 o 
  -4   4   4     6566.52     6036.34    464.20 o 
  -3   4   4      154.81      176.35     24.30 o 
  -2   4   4      147.28      130.21     20.22 o 
  -1   4   4       99.51       73.39     25.97 o 
   0   4   4     1405.46     1412.70     60.35 o 
   1   4   4        7.51       -4.64     26.93 o 
   2   4   4     6796.31     6528.38     46.85 o 
   3   4   4       17.76       27.82     26.99 o 
   4   4   4      210.30      206.88     28.00 o 
   5   4   4     1359.09     1261.10     43.03 o 
   6   4   4     2939.91     2952.37     33.09 o 
   7   4   4      724.41      722.13     35.05 o 
   8   4   4     2376.27     2405.50     77.87 o 
   9   4   4      530.64      576.08     39.51 o 
  10   4   4      673.30      684.80     33.83 o 
  11   4   4        1.05      -28.15     33.15 o 
  12   4   4      787.21      780.37     33.65 o 
  13   4   4      199.09      201.76     36.90 o 
  14   4   4       50.76       96.09     40.45 o 
 -13   5   4      507.88      588.41     40.78 o 
 -12   5   4      291.42      334.84     43.35 o 
 -11   5   4      239.04      295.58     40.31 o 
 -10   5   4        2.85      -25.94     25.94 o 
  -9   5   4      687.11      704.86     34.02 o 
  -8   5   4      142.33      123.75     42.12 o 
  -7   5   4     2017.86     1997.86     69.28 o 
  -6   5   4       52.65       79.44     28.85 o 
  -5   5   4     3278.90     3280.25     31.80 o 
  -4   5   4      125.54      133.13     25.82 o 
  -3   5   4     4111.17     3713.57     34.77 o 
  -2   5   4       74.22       84.98     24.10 o 
  -1   5   4     7930.08     7648.27    156.10 o 
   0   5   4      336.43      326.47     26.09 o 
   1   5   4     1449.88     1425.82     30.92 o 
   2   5   4      301.37      296.91     22.71 o 
   3   5   4    28831.16    30104.75    834.95 o 
   4   5   4       85.84      111.40     26.59 o 
   5   5   4     1268.54     1215.98     34.07 o 
   6   5   4      852.16      895.16     25.68 o 
   7   5   4       34.38      111.03     28.22 o 
   8   5   4      632.42      692.68     27.07 o 
   9   5   4     3865.14     3878.88    263.31 o 
  10   5   4        1.30      -29.95     29.95 o 
  11   5   4      482.38      475.46     35.66 o 
  12   5   4      275.73      261.79     55.77 o 
  13   5   4      482.42      473.00     39.48 o 
  14   5   4      377.86      368.23     57.65 o 
 -13   6   4        4.79      -20.68     83.58 o 
 -12   6   4     1430.55     1349.05     70.84 o 
 -11   6   4      239.28      240.81     30.11 o 
 -10   6   4     1843.56     1736.17     52.30 o 
  -9   6   4       13.00       23.95     27.08 o 
  -8   6   4     2527.68     2706.65     84.94 o 
  -7   6   4      180.29      139.75     23.66 o 
  -6   6   4     6953.16     6873.03    329.38 o 
  -5   6   4       15.20       -1.25     28.49 o 
  -4   6   4      286.98      264.15     23.56 o 
  -3   6   4      347.59      365.64     23.86 o 
  -2   6   4     1110.32     1059.96     23.28 o 
  -1   6   4      190.62      261.92     24.95 o 
   0   6   4    11885.39    11979.12     52.93 o 
   1   6   4      619.65      613.70     26.52 o 
   2   6   4     5706.68     5831.26     71.90 o 
   3   6   4      287.11      281.89     19.18 o 
   4   6   4     2758.78     2505.16     34.65 o 
   5   6   4      445.32      453.54     34.00 o 
   6   6   4       16.56       50.30     26.73 o 
   7   6   4      140.60      169.37     26.30 o 
   9   6   4      422.27      400.70     31.50 o 
  10   6   4     4570.48     4717.32    267.42 o 
  11   6   4       44.82      106.04     33.81 o 
  12   6   4      103.53       31.96     39.51 o 
  13   6   4      123.07      138.91     41.63 o 
 -13   7   4      249.65      216.21     39.48 o 
 -12   7   4        0.93      -31.37    119.77 o 
 -11   7   4       80.46       78.17     29.84 o 
 -10   7   4      217.78      178.02     37.19 o 
  -9   7   4     4496.78     4453.58     40.08 o 
  -8   7   4       46.31       44.15     32.33 o 
  -7   7   4     2312.87     2200.40     93.18 o 
  -6   7   4      323.49      339.96     28.86 o 
  -5   7   4    12658.95    13100.01    207.86 o 
  -4   7   4       52.15       48.47     28.79 o 
  -3   7   4      432.51      436.93     31.08 o 
  -2   7   4       13.82       16.81     22.71 o 
  -1   7   4     1716.89     1729.01     77.97 o 
   0   7   4       42.06       14.20     34.41 o 
   1   7   4    14668.98    14776.71    149.04 o 
   2   7   4       82.37      101.53     24.71 o 
   3   7   4     2238.25     2127.26    112.98 o 
   4   7   4      470.91      505.01     33.12 o 
   5   7   4     1861.63     2305.33     38.93 o 
   6   7   4     1487.55     1563.58     36.28 o 
   7   7   4     2019.42     2011.90     30.41 o 
   8   7   4      261.99      284.79     30.58 o 
   9   7   4      230.39      202.44     32.35 o 
  10   7   4       19.05       18.00     36.90 o 
  11   7   4     1450.50     1470.46    130.04 o 
  12   7   4      168.09      193.79     40.48 o 
  13   7   4        4.22        3.48     52.54 o 
 -12   8   4       38.83        5.36    132.04 o 
 -11   8   4       43.18       82.09     41.14 o 
 -10   8   4      109.33      108.88     41.03 o 
  -9   8   4      105.07       72.34     37.33 o 
  -8   8   4     3349.21     3678.41    142.70 o 
  -7   8   4      152.55      163.30     26.58 o 
  -6   8   4      684.31      706.34     33.45 o 
  -5   8   4       10.57       20.75     28.07 o 
  -4   8   4     3075.26     3287.62     35.16 o 
  -3   8   4        3.56       24.65     23.33 o 
  -2   8   4     1217.78     1180.16     28.08 o 
  -1   8   4      383.66      404.82     42.18 o 
   0   8   4     1812.12     1979.11     34.19 o 
   1   8   4       74.82      130.82     30.24 o 
   2   8   4    16329.71    17433.77    159.44 o 
   3   8   4      136.27      191.15     31.91 o 
   4   8   4      269.24      428.07     32.66 o 
   5   8   4      461.96      492.00     32.80 o 
   6   8   4       16.08       87.03     31.31 o 
   7   8   4      543.88      569.30     31.50 o 
   8   8   4      994.93     1107.75     31.47 o 
   9   8   4       31.25       13.42     27.13 o 
  10   8   4      268.82      292.20     45.29 o 
  11   8   4      229.29      281.51     46.71 o 
  12   8   4      922.87     1016.13     54.73 o 
 -12   9   4      116.56       91.74     52.92 o 
 -11   9   4      422.70      387.85     39.93 o 
 -10   9   4       56.23      167.47    121.75 o 
  -9   9   4       23.48       34.98     50.00 o 
  -8   9   4       14.61      -24.22     30.40 o 
  -7   9   4     5088.09     5219.33    216.00 o 
  -6   9   4      280.93      304.54     26.76 o 
  -5   9   4      259.00      246.96     43.76 o 
  -4   9   4      346.76      347.13     28.73 o 
  -3   9   4      729.73      724.78     44.99 o 
  -2   9   4       63.65       83.18     28.37 o 
  -1   9   4     2613.57     2572.66     86.43 o 
   0   9   4       27.24       40.79     40.07 o 
   1   9   4       36.25       62.86     24.85 o 
   2   9   4      550.50      563.73     31.05 o 
   3   9   4     2294.55     2337.76     36.99 o 
   4   9   4      443.17      482.86     74.59 o 
   5   9   4        8.10      208.12     33.55 o 
   6   9   4      102.96      107.62     35.83 o 
   7   9   4     1351.74     1418.32     32.25 o 
   8   9   4       24.76       53.89     29.41 o 
   9   9   4     3030.28     3288.86     41.22 o 
  10   9   4        5.47       -2.74     40.09 o 
  11   9   4      179.65      164.02     55.20 o 
  12   9   4      119.12      167.50     54.41 o 
 -11  10   4       35.29       85.23     45.89 o 
 -10  10   4      618.29      627.47     52.07 o 
  -9  10   4        3.50      -34.08     34.08 o 
  -8  10   4       81.77       20.86     29.96 o 
  -7  10   4      137.81      166.90     30.85 o 
  -6  10   4     2840.10     3012.64    135.39 o 
  -5  10   4        1.61      -46.63     49.55 o 
  -4  10   4      965.60      988.31     34.60 o 
  -3  10   4       30.25       25.36     27.62 o 
  -2  10   4        4.54       -7.78     27.37 o 
  -1  10   4        3.29       -3.73     27.92 o 
   0  10   4     3575.34     3468.97     66.19 o 
   1  10   4        7.60       18.02     28.38 o 
   2  10   4      192.52      165.58     29.77 o 
   3  10   4      156.06      183.95     28.66 o 
   4  10   4     1634.23     1677.94     40.08 o 
   5  10   4      787.67      830.38     36.74 o 
   6  10   4     2868.87     2887.69     96.57 o 
   7  10   4      295.38      321.41     33.27 o 
   8  10   4      107.55      137.01     36.87 o 
   9  10   4        5.19       42.79     30.80 o 
  10  10   4     1329.60     1456.89    148.06 o 
  11  10   4      242.85      245.93     61.53 o 
 -10  11   4       59.46      125.11     94.38 o 
  -9  11   4      478.97      401.11     34.34 o 
  -8  11   4       78.39       32.81     34.39 o 
  -7  11   4       34.33       13.25     84.32 o 
  -6  11   4        7.14      -14.61     36.57 o 
  -5  11   4     1857.81     1917.31    101.47 o 
  -4  11   4       94.89      105.24     40.33 o 
  -3  11   4     2760.08     2794.50     37.49 o 
  -2  11   4       12.50       21.67     43.35 o 
  -1  11   4     1705.89     1776.49     36.03 o 
   0  11   4        0.61      -27.76     28.01 o 
   1  11   4     2414.67     2540.96     38.40 o 
   2  11   4       18.30       15.53     33.09 o 
   3  11   4      768.01      733.42     44.01 o 
   4  11   4      690.08      668.21     52.79 o 
   5  11   4      195.10      194.54     35.89 o 
   6  11   4      164.01      115.40     38.96 o 
   7  11   4     1146.27     1197.45     44.90 o 
   8  11   4        9.22       -3.73     34.85 o 
   9  11   4       15.55       17.95     38.31 o 
  10  11   4      212.48      225.57     54.09 o 
  -9  12   4        3.38       23.94     45.91 o 
  -8  12   4     2299.56     2360.24     55.24 o 
  -7  12   4        1.71       12.76     41.46 o 
  -6  12   4      262.35      227.97     37.72 o 
  -5  12   4        5.70        4.13     30.64 o 
  -4  12   4      205.62      255.00     36.46 o 
  -3  12   4        0.56       13.99     47.89 o 
  -2  12   4     2866.50     2861.86     36.77 o 
  -1  12   4      188.05      177.99     31.54 o 
   0  12   4      120.36      144.55     31.69 o 
   1  12   4      326.47      313.19     32.47 o 
   2  12   4     1748.26     1699.44     39.67 o 
   3  12   4      252.89      272.87     37.11 o 
   4  12   4     1443.59     1493.70     50.81 o 
   5  12   4      326.33      306.98     38.41 o 
   6  12   4      143.89      132.52     36.94 o 
   7  12   4        8.17      -14.38     51.62 o 
   8  12   4      507.54      554.84     39.69 o 
   9  12   4      108.13      123.23     46.24 o 
  -7  13   4      757.92      695.71     39.99 o 
  -6  13   4        2.83      -41.54     41.54 o 
  -5  13   4      271.36      230.81     41.92 o 
  -4  13   4       21.32       27.25     42.07 o 
  -3  13   4      132.41      154.07     35.53 o 
  -2  13   4        8.78       16.94     35.97 o 
  -1  13   4     3029.73     2959.06     50.51 o 
   0  13   4       10.66       11.36     32.96 o 
   1  13   4      231.85      277.38     61.95 o 
   2  13   4      278.23      261.46     36.46 o 
   3  13   4      593.68      617.41     37.43 o 
   4  13   4      285.06      300.36     36.33 o 
   5  13   4      718.55      723.59     68.02 o 
   6  13   4      127.72       68.63     47.31 o 
   7  13   4       46.21      111.75     60.63 o 
   8  13   4       25.44       34.73     48.85 o 
  -6  14   4      799.46      719.62    145.40 o 
  -5  14   4       16.44       26.43     60.18 o 
  -4  14   4     2061.34     1913.05     93.55 o 
  -3  14   4       87.89       77.14     41.01 o 
  -2  14   4      180.66      206.27     41.31 o 
  -1  14   4       45.47        6.36     41.92 o 
   0  14   4      975.54      892.31     44.04 o 
   1  14   4       13.29       30.68     41.34 o 
   2  14   4       13.56       64.19     77.36 o 
   3  14   4      355.53      383.41     46.81 o 
   4  14   4       52.21       19.15     46.12 o 
   5  14   4        6.28       33.30     53.54 o 
   6  14   4      712.89      608.70     49.36 o 
  -3  15   4     1447.02     1271.90    125.89 o 
  -2  15   4       37.72       26.15     46.80 o 
  -1  15   4      187.09      240.98     46.83 o 
   0  15   4      146.69       54.85     47.25 o 
   1  15   4      566.22      442.50     59.78 o 
   2  15   4      103.69       79.88     46.65 o 
   3  15   4      803.17      656.62     48.30 o 
  -2 -11   5      125.13       42.29     61.16 o 
  -1 -11   5       19.04        9.12     37.25 o 
   0 -11   5      146.52      120.73     49.88 o 
   1 -11   5      240.59      260.74     39.16 o 
   2 -11   5       30.08       26.42     45.69 o 
  -5 -10   5       35.67      125.57     83.60 o 
  -4 -10   5      115.77      136.22     71.28 o 
  -3 -10   5        7.59       -7.71     74.65 o 
  -2 -10   5     1108.22     1160.46     55.39 o 
  -1 -10   5      192.65      142.13     39.48 o 
   0 -10   5       24.31       25.83     39.50 o 
   1 -10   5       12.21       -6.94     36.50 o 
   2 -10   5        8.26      -24.13     38.83 o 
   3 -10   5      170.88      200.55     35.95 o 
   4 -10   5     1301.20     1249.14     41.34 o 
   5 -10   5       37.45       31.93     38.78 o 
  -7  -9   5      126.69       65.89     56.01 o 
  -6  -9   5      338.59      349.97     53.49 o 
  -5  -9   5      519.10      509.98     79.51 o 
  -4  -9   5       30.56       40.95     76.65 o 
  -3  -9   5       35.94       67.53     64.47 o 
  -2  -9   5      105.95      100.71     47.87 o 
  -1  -9   5      436.45      476.00     38.73 o 
   0  -9   5      111.15      132.05     31.79 o 
   1  -9   5      906.36      869.32     41.03 o 
   2  -9   5        3.79       27.87     31.07 o 
   3  -9   5      604.65      682.93     43.73 o 
   4  -9   5       10.02       69.75     35.15 o 
   5  -9   5     3343.36     3038.86     43.90 o 
   6  -9   5       12.78       18.48     50.26 o 
   7  -9   5      196.48      127.36     39.14 o 
  -9  -8   5      270.66      112.01    112.42 o 
  -8  -8   5       10.16       61.95     63.83 o 
  -7  -8   5       10.61        4.13     52.42 o 
  -6  -8   5      233.65      259.86     51.84 o 
  -5  -8   5        7.61       13.25     65.96 o 
  -4  -8   5     1563.17     1725.72     63.27 o 
  -3  -8   5      534.57      574.91     57.90 o 
  -2  -8   5      256.21      265.89     41.24 o 
  -1  -8   5      108.13       90.58     36.13 o 
   0  -8   5       70.40       82.51     29.19 o 
   1  -8   5       10.33       32.54     31.14 o 
   2  -8   5     2765.60     2930.19     94.02 o 
   3  -8   5       17.91       21.88     31.34 o 
   4  -8   5       21.90       16.79     30.70 o 
   5  -8   5      229.38      211.98     30.72 o 
   6  -8   5     2183.70     2145.12    105.86 o 
   7  -8   5       51.34       66.33     47.34 o 
   8  -8   5      321.19      297.38     40.01 o 
   9  -8   5       35.63      111.12     66.45 o 
 -10  -7   5      114.14       33.26     53.48 o 
  -9  -7   5        2.14      -17.52     52.30 o 
  -8  -7   5      213.42      240.13     53.32 o 
  -7  -7   5     2833.64     2897.00    110.27 o 
  -6  -7   5       55.19       16.08     46.66 o 
  -5  -7   5      263.81      226.80     69.84 o 
  -4  -7   5        5.04       -0.51     56.97 o 
  -3  -7   5     2078.22     2060.32     57.61 o 
  -2  -7   5      225.03      222.47     35.39 o 
  -1  -7   5     1074.09     1125.00     42.81 o 
   0  -7   5       23.54       -7.51     30.82 o 
   1  -7   5     1305.85     1308.76     30.22 o 
   2  -7   5      606.58      636.30     28.89 o 
   3  -7   5     6135.26     6421.32    161.59 o 
   4  -7   5      522.55      484.73     27.57 o 
   5  -7   5        7.55       31.66     34.53 o 
   6  -7   5      156.45      189.15     42.84 o 
   7  -7   5      231.24      222.93     23.48 o 
   8  -7   5        6.97       37.10     48.83 o 
   9  -7   5     1934.63     1801.33     68.47 o 
  10  -7   5       11.02       82.78     38.44 o 
 -11  -6   5      346.80      305.95     56.65 o 
 -10  -6   5      643.88      553.70     44.20 o 
  -9  -6   5       34.92       48.32     51.91 o 
  -8  -6   5      250.40      209.14     41.14 o 
  -7  -6   5      294.19      308.71     42.73 o 
  -6  -6   5     1521.49     1642.01     60.31 o 
  -5  -6   5       75.35      114.02     47.68 o 
  -4  -6   5      211.49      213.25     51.22 o 
  -3  -6   5        1.30      -27.48     53.56 o 
  -2  -6   5     1212.69     1276.59     46.13 o 
  -1  -6   5     1038.51     1132.76     51.64 o 
   0  -6   5     5153.81     5276.12    174.70 o 
   1  -6   5        0.82      -13.51     25.12 o 
   2  -6   5     3714.71     3861.63    121.22 o 
   3  -6   5       13.32       12.74     28.35 o 
   4  -6   5    11145.28    11792.39    286.28 o 
   5  -6   5       65.17       27.77     27.22 o 
   6  -6   5      217.42      271.16     26.84 o 
   7  -6   5       93.69       70.28     36.38 o 
   8  -6   5      945.89      869.55     77.63 o 
   9  -6   5        3.68      -48.79     48.79 o 
  10  -6   5     2593.59     2562.42    119.82 o 
  11  -6   5        0.16       44.54     38.16 o 
 -11  -5   5      436.64      418.97     56.77 o 
 -10  -5   5      430.94      475.51     47.75 o 
  -9  -5   5     1343.26     1348.00    103.03 o 
  -8  -5   5        2.25        1.86     37.25 o 
  -7  -5   5     1520.28     1444.41     40.07 o 
  -6  -5   5        1.90       -4.66     37.11 o 
  -5  -5   5     2931.46     3268.82     65.23 o 
  -4  -5   5      705.51      713.52     58.25 o 
  -3  -5   5      516.72      487.78     58.16 o 
  -2  -5   5        1.25      -21.87     31.25 o 
  -1  -5   5        3.44       20.96     29.36 o 
   0  -5   5      500.97      549.28     30.38 o 
   1  -5   5     8103.51     8724.14     85.75 o 
   2  -5   5      463.38      517.71     27.36 o 
   3  -5   5     1001.05     1011.75     34.05 o 
   4  -5   5      116.23       85.63     23.95 o 
   5  -5   5      333.62      316.56     38.69 o 
   6  -5   5       15.84       26.58     52.85 o 
   7  -5   5     1352.79     1343.44     29.10 o 
   8  -5   5      246.48      264.41     31.78 o 
   9  -5   5      499.36      462.43     40.91 o 
  10  -5   5       15.85        4.51     34.51 o 
  11  -5   5     2678.56     2558.39    125.41 o 
 -12  -4   5        0.47        3.69     51.90 o 
 -11  -4   5      118.09       70.74     42.03 o 
 -10  -4   5       21.30        1.45     43.55 o 
  -9  -4   5      652.47      636.58     43.15 o 
  -8  -4   5     2658.44     2679.95     41.29 o 
  -7  -4   5        1.27      -24.25     41.76 o 
  -6  -4   5     1273.19     1404.26    137.84 o 
  -5  -4   5        1.17       14.79     44.27 o 
  -4  -4   5     4442.33     4506.30     71.92 o 
  -3  -4   5     1717.09     1793.00     53.90 o 
  -2  -4   5     6120.26     6375.88    159.58 o 
  -1  -4   5      376.10      411.02     32.15 o 
   0  -4   5      926.74     1049.53     30.91 o 
   1  -4   5      140.11      148.77     29.60 o 
   2  -4   5     3457.96     3743.83     93.27 o 
   3  -4   5       41.22       39.04     25.03 o 
   4  -4   5      164.84      179.45     19.30 o 
   5  -4   5      171.87      203.27     24.89 o 
   6  -4   5       90.02      143.83     29.10 o 
   7  -4   5       17.11       16.89     27.77 o 
   8  -4   5     4826.54     4977.41     69.89 o 
   9  -4   5      154.88      185.89     31.62 o 
  10  -4   5      407.45      427.31     74.85 o 
  11  -4   5       56.67       27.99     35.45 o 
  12  -4   5      840.07      783.86     60.01 o 
 -12  -3   5      257.77      201.00     48.06 o 
 -11  -3   5       93.40       77.89     53.82 o 
 -10  -3   5       37.17       22.08     40.93 o 
  -9  -3   5      282.56      270.42     32.75 o 
  -8  -3   5      856.45      880.94     36.55 o 
  -7  -3   5     1548.25     1647.49     40.12 o 
  -6  -3   5      260.69      265.90     31.23 o 
  -5  -3   5       33.37       23.12     31.49 o 
  -4  -3   5        7.27       23.39     45.51 o 
  -3  -3   5      314.22      297.53     47.34 o 
  -2  -3   5      896.22      969.47     36.19 o 
  -1  -3   5     2573.58     2337.78     34.27 o 
   0  -3   5        8.13      -19.81     21.54 o 
   1  -3   5     3095.06     3250.02     67.16 o 
   2  -3   5        3.89      -16.35     25.76 o 
   3  -3   5     7932.07     8541.00    151.77 o 
   4  -3   5        1.05       12.53     27.70 o 
   5  -3   5      253.32      306.03     25.31 o 
   6  -3   5      450.89      479.82     33.28 o 
   7  -3   5      737.94      819.31     30.16 o 
   8  -3   5       11.71        2.20     30.52 o 
   9  -3   5     6679.38     6870.30    113.23 o 
  10  -3   5       35.55       44.50     27.05 o 
  11  -3   5       88.24       77.99     25.53 o 
  12  -3   5      504.97      438.35     70.52 o 
 -13  -2   5       87.20       78.78     43.76 o 
 -12  -2   5      312.94      315.37     41.46 o 
 -11  -2   5      668.97      622.26     37.27 o 
 -10  -2   5     1391.59     1478.23     46.97 o 
  -9  -2   5       81.60       76.49     37.40 o 
  -8  -2   5      102.01      106.76     38.38 o 
  -7  -2   5      165.41      156.74     36.91 o 
  -6  -2   5     2188.28     2105.59     59.63 o 
  -5  -2   5      433.80      444.67     32.66 o 
  -4  -2   5       11.90       34.71     52.83 o 
  -3  -2   5       19.83       11.45     30.51 o 
  -2  -2   5       10.34       11.27     31.90 o 
  -1  -2   5      584.31      549.98     26.51 o 
   0  -2   5    16929.76    16003.45    208.70 o 
   1  -2   5      417.04      403.55     22.63 o 
   2  -2   5      116.96       83.03     20.93 o 
   3  -2   5      679.58      649.62     19.60 o 
   4  -2   5      644.46      621.23     21.51 o 
   5  -2   5       97.79      130.10     19.75 o 
   6  -2   5     1240.40     1259.76     45.54 o 
   7  -2   5      344.90      373.09     25.22 o 
   8  -2   5     2303.63     2325.81    144.81 o 
   9  -2   5      272.02      263.57     24.65 o 
  10  -2   5     4480.36     5061.58    138.63 o 
  11  -2   5       43.23       34.75     26.91 o 
  12  -2   5        4.18      -28.05     28.05 o 
  13  -2   5      268.08      298.72     48.16 o 
 -13  -1   5        5.12       -7.14     45.26 o 
 -12  -1   5      224.49      239.69     37.06 o 
 -11  -1   5       38.65       51.41     34.32 o 
 -10  -1   5      299.37      262.89     30.06 o 
  -9  -1   5     3206.25     3262.62     49.71 o 
  -8  -1   5      152.97      141.62     33.69 o 
  -7  -1   5     1751.62     1691.77     43.67 o 
  -6  -1   5       31.94       33.42     39.62 o 
  -5  -1   5     2964.53     2871.42    238.95 o 
  -4  -1   5      732.68      672.47     34.71 o 
  -3  -1   5     6371.40     6222.33     63.27 o 
  -2  -1   5      280.15      287.35     34.12 o 
  -1  -1   5      371.11      315.13     26.48 o 
   0  -1   5      513.50      493.17     25.25 o 
   1  -1   5    15566.09    15246.12    266.97 o 
   2  -1   5       33.62       64.60     21.66 o 
   3  -1   5     1718.08     1696.93     23.41 o 
   4  -1   5      177.85      169.33     21.10 o 
   5  -1   5      374.27      389.51     26.09 o 
   6  -1   5        5.04       -2.76     25.35 o 
   7  -1   5     4623.62     5037.60     32.74 o 
   8  -1   5      170.37      221.56     24.11 o 
   9  -1   5      674.74      711.60     23.21 o 
  10  -1   5      142.17      188.55     28.35 o 
  11  -1   5     2253.58     2403.79     41.67 o 
  12  -1   5      568.20      582.27     89.31 o 
  13  -1   5      321.10      291.45     35.80 o 
 -13   0   5      267.46      296.87     45.41 o 
 -12   0   5      384.37      338.21     35.98 o 
 -11   0   5        8.24      -22.11     38.92 o 
 -10   0   5      190.80      185.92     35.03 o 
  -9   0   5      163.13      156.68     35.87 o 
  -8   0   5     5773.76     5825.05     56.14 o 
  -7   0   5       20.15        1.10     35.46 o 
  -6   0   5      246.41      289.40     33.04 o 
  -5   0   5        4.85       10.70     28.73 o 
  -4   0   5      330.37      323.95     28.24 o 
  -3   0   5     1214.53     1136.78     58.57 o 
  -2   0   5     6110.47     5781.63    120.16 o 
  -1   0   5        3.02      -10.31     26.90 o 
   0   0   5    11762.35    11206.65    202.18 o 
   1   0   5        6.22        2.00     21.96 o 
   2   0   5    10050.43     9608.07    146.93 o 
   3   0   5      382.50      375.44     22.64 o 
   4   0   5      692.21      648.64     22.51 o 
   5   0   5     1894.02     1900.40     36.10 o 
   6   0   5       87.03       50.55     25.85 o 
   7   0   5       49.98       32.82     21.95 o 
   8   0   5     4375.03     4759.80     76.72 o 
   9   0   5      437.63      508.55     33.80 o 
  10   0   5       25.67       62.82     41.92 o 
  11   0   5      734.18      728.43     29.36 o 
  12   0   5      319.92      315.76     35.37 o 
  13   0   5      477.98      531.72     36.31 o 
 -13   1   5       38.44       43.84     37.43 o 
 -12   1   5      188.25      204.10     37.75 o 
 -11   1   5     1880.82     1815.68     44.73 o 
 -10   1   5       25.01       10.25     38.73 o 
  -9   1   5      296.37      284.54     37.18 o 
  -8   1   5       10.56       -3.58     28.59 o 
  -7   1   5     6126.66     6254.18     46.20 o 
  -6   1   5      629.79      618.49     31.06 o 
  -5   1   5     1145.84     1130.67     30.27 o 
  -4   1   5      162.88      149.78     28.06 o 
  -3   1   5       27.67       19.73     24.75 o 
  -2   1   5       71.84       56.07     31.62 o 
  -1   1   5    20712.81    20201.64    584.14 o 
   0   1   5      191.57      189.46     28.45 o 
   1   1   5       94.23       77.85     27.36 o 
   2   1   5      816.30      747.28     24.46 o 
   3   1   5     2982.13     2811.02     79.90 o 
   4   1   5       12.20       13.01     18.60 o 
   5   1   5     9281.64     9219.72     86.14 o 
   6   1   5      220.46      183.15     26.52 o 
   7   1   5     2777.96     2813.52    143.26 o 
   8   1   5      226.56      263.84     26.99 o 
   9   1   5     1442.86     1526.17     28.27 o 
  10   1   5      395.54      407.21     28.63 o 
  11   1   5      238.45      225.51     32.74 o 
  12   1   5      485.32      455.04     32.33 o 
  13   1   5       66.63       -2.81     36.03 o 
  14   1   5        2.80       70.87     34.25 o 
 -14   2   5      116.15      195.91     65.79 o 
 -13   2   5       53.21       75.94     41.72 o 
 -12   2   5        0.48        5.00     72.84 o 
 -11   2   5      450.77      438.97     38.57 o 
 -10   2   5     4577.99     4706.43    136.50 o 
  -9   2   5       85.83       55.17     33.43 o 
  -8   2   5      351.37      369.57     29.32 o 
  -7   2   5      343.96      325.38     30.39 o 
  -6   2   5     2027.63     2038.44     34.93 o 
  -5   2   5      425.28      433.76     24.72 o 
  -4   2   5     3813.09     3497.33     77.40 o 
  -3   2   5     1159.60     1217.93     29.65 o 
  -2   2   5     1770.07     1743.80     32.53 o 
  -1   2   5      670.54      667.13     29.39 o 
   0   2   5    12552.16    12016.99     60.48 o 
   1   2   5        2.01        0.54     22.53 o 
   2   2   5      211.59      230.01     27.70 o 
   3   2   5     1224.37     1179.36     25.42 o 
   4   2   5        7.79       27.37     21.83 o 
   5   2   5      158.71      144.78     18.45 o 
   6   2   5    10065.29    10281.01    285.13 o 
   7   2   5      206.34      209.34     26.35 o 
   8   2   5     1981.26     2036.88     36.28 o 
   9   2   5       24.69        8.39     29.88 o 
  10   2   5     2180.77     2424.49     56.93 o 
  11   2   5      275.10      253.21     25.98 o 
  12   2   5     2466.89     2468.44     79.13 o 
  13   2   5      278.18      290.70     66.20 o 
  14   2   5      488.95      379.55     41.46 o 
 -13   3   5      566.03      563.27     48.87 o 
 -12   3   5      143.06      152.09     72.60 o 
 -11   3   5        5.41       32.11     51.56 o 
 -10   3   5        3.03       16.57     25.42 o 
  -9   3   5     3023.14     3238.93     40.08 o 
  -8   3   5      128.19      183.18     28.36 o 
  -7   3   5        0.93      -13.20     28.47 o 
  -6   3   5      100.16      134.58     29.06 o 
  -5   3   5       27.36       34.55     22.77 o 
  -4   3   5      834.06      854.94     26.80 o 
  -3   3   5    39578.26    42608.26    134.81 o 
  -2   3   5      267.46      246.87     21.75 o 
  -1   3   5     1630.46     1427.37     58.93 o 
   0   3   5       16.28       15.34     26.75 o 
   1   3   5     1484.04     1210.58     25.20 o 
   2   3   5      131.63      137.27     22.76 o 
   3   3   5     2929.12     2657.64    109.01 o 
   4   3   5       21.39        8.59     21.86 o 
   5   3   5      612.08      584.06     22.74 o 
   6   3   5        1.59      -21.74     31.36 o 
   7   3   5    12755.98    13569.99    305.81 o 
   8   3   5       39.00       73.48     25.41 o 
   9   3   5      112.20      123.73     23.46 o 
  10   3   5     1275.63     1262.33     34.41 o 
  11   3   5       34.30       40.23     32.90 o 
  12   3   5      201.37      214.44     31.81 o 
  13   3   5     1625.22     1525.75     75.26 o 
  14   3   5      131.61      182.97     40.77 o 
 -13   4   5      117.22      162.23     38.60 o 
 -12   4   5     1259.32     1281.90     45.18 o 
 -11   4   5        2.78       11.62     46.42 o 
 -10   4   5      209.45      288.86     31.85 o 
  -9   4   5       73.02       79.77     32.52 o 
  -8   4   5     2615.01     2847.97     76.55 o 
  -7   4   5      113.29      141.52     28.38 o 
  -6   4   5     2202.18     2362.04     58.67 o 
  -5   4   5       12.21        0.82     18.53 o 
  -4   4   5      191.98      164.07     19.52 o 
  -3   4   5      714.71      681.18     40.97 o 
  -2   4   5    23580.18    23358.81    327.04 o 
  -1   4   5       64.12       62.41     20.63 o 
   0   4   5     3855.62     3988.71     58.74 o 
   1   4   5       22.85        8.63     21.44 o 
   2   4   5       81.45       76.75     26.71 o 
   3   4   5       29.56        6.35     19.34 o 
   4   4   5    38187.78    38066.01    244.66 o 
   5   4   5      445.27      430.18     18.01 o 
   6   4   5     2476.63     2599.49     63.22 o 
   7   4   5      126.99      125.57     23.03 o 
   8   4   5     3764.44     3873.88    102.08 o 
   9   4   5      418.82      467.07     37.59 o 
  10   4   5      186.31      256.68     30.22 o 
  11   4   5      514.59      535.71     33.83 o 
  12   4   5      127.14      116.72     31.63 o 
  13   4   5       13.60      -14.77     36.52 o 
  14   4   5     1019.55      839.58     43.42 o 
 -13   5   5        1.31        4.71     57.44 o 
 -12   5   5      107.84      129.67     34.71 o 
 -11   5   5     3657.19     3838.64     43.80 o 
 -10   5   5        4.96        6.73     31.05 o 
  -9   5   5       19.07       19.19     32.28 o 
  -8   5   5        5.11       27.06     27.09 o 
  -7   5   5      246.76      228.30     47.34 o 
  -6   5   5      388.72      418.01     39.80 o 
  -5   5   5     2384.37     2304.16     94.76 o 
  -4   5   5      316.41      292.95     20.39 o 
  -3   5   5     1263.91     1198.31     27.04 o 
  -2   5   5      600.38      637.69     26.24 o 
  -1   5   5    14886.51    14527.76    102.75 o 
   0   5   5        0.64       -8.54     20.65 o 
   1   5   5       79.50       83.82     25.65 o 
   2   5   5      319.97      314.68     27.08 o 
   3   5   5       14.51       12.37     35.94 o 
   4   5   5      858.72      828.36     25.05 o 
   5   5   5     8425.57     8582.76    147.47 o 
   6   5   5        0.11        5.82     26.60 o 
   7   5   5     1361.97     1413.54     43.52 o 
   8   5   5     1014.49     1004.20     27.44 o 
   9   5   5     1623.34     1754.28     80.04 o 
  10   5   5      381.51      401.65     26.41 o 
  11   5   5     1458.43     1427.69     47.01 o 
  12   5   5      309.05      328.96     36.45 o 
  13   5   5       31.30       28.32     39.36 o 
 -13   6   5       74.05       88.19    101.92 o 
 -12   6   5       30.93      111.92     41.63 o 
 -11   6   5       31.27       36.89     29.22 o 
 -10   6   5     2438.70     2625.68     41.74 o 
  -9   6   5      254.99      259.79     32.01 o 
  -8   6   5        3.42      -32.25     32.25 o 
  -7   6   5       23.60       35.70     27.03 o 
  -6   6   5      521.15      452.95     24.34 o 
  -5   6   5      183.25      202.47     29.25 o 
  -4   6   5    12186.47    12519.77     51.58 o 
  -3   6   5        0.69       23.21     18.51 o 
  -2   6   5      151.42      211.65     23.96 o 
  -1   6   5       38.48       43.42     24.04 o 
   0   6   5     7281.79     7431.47     43.39 o 
   1   6   5      548.50      539.30     26.94 o 
   2   6   5     1307.41     1174.15     29.06 o 
   3   6   5       96.81       94.81     25.43 o 
   4   6   5       62.18       59.33     25.78 o 
   5   6   5      101.76       99.39     32.95 o 
   6   6   5     3651.26     3817.58     33.78 o 
   7   6   5       88.55      110.41     22.65 o 
   8   6   5      150.89      178.43     33.71 o 
   9   6   5     2034.05     1955.67     81.23 o 
  10   6   5     1072.43     1040.79     77.41 o 
  11   6   5      156.97      140.33     34.28 o 
  12   6   5      747.55      702.65     40.68 o 
  13   6   5       65.16       76.88     44.03 o 
 -13   7   5      365.90      317.18     44.99 o 
 -12   7   5        4.72       31.68     34.57 o 
 -11   7   5      104.46      119.04     92.14 o 
 -10   7   5        0.87       53.07     79.59 o 
  -9   7   5     2186.03     2270.69     39.54 o 
  -8   7   5      296.53      323.85     44.31 o 
  -7   7   5       19.16        6.23     28.39 o 
  -6   7   5      213.69      221.64     28.55 o 
  -5   7   5       40.58       71.27     23.05 o 
  -4   7   5       90.30       73.06     29.03 o 
  -3   7   5     7887.28     8381.88     89.07 o 
  -2   7   5      119.94      128.60     16.66 o 
  -1   7   5       40.92       41.80     23.21 o 
   0   7   5      650.66      635.90     28.08 o 
   1   7   5     1045.11      973.91     27.32 o 
   2   7   5      367.16      391.64     25.67 o 
   3   7   5     5129.54     5306.80     72.52 o 
   4   7   5       90.86       71.90     33.49 o 
   5   7   5      745.01      726.65     34.49 o 
   6   7   5      809.00      833.12     30.19 o 
   7   7   5     2986.48     3230.21     51.36 o 
   8   7   5      314.28      354.81     30.57 o 
   9   7   5     1269.21     1356.97     54.20 o 
  10   7   5      481.00      548.68     52.81 o 
  11   7   5        2.62      -18.15     33.57 o 
  12   7   5       28.45       41.51     41.58 o 
  13   7   5      252.60      226.42     47.02 o 
 -12   8   5      591.11      592.44     62.89 o 
 -11   8   5      118.75      210.00     41.63 o 
 -10   8   5       56.38       44.12     46.49 o 
  -9   8   5       80.48       90.09     36.86 o 
  -8   8   5     2317.28     2551.52    130.19 o 
  -7   8   5       65.57       57.14     26.39 o 
  -6   8   5     1662.12     1753.78     36.58 o 
  -5   8   5      127.90      129.23     23.32 o 
  -4   8   5      236.46      237.48     23.93 o 
  -3   8   5       17.92       58.25     39.50 o 
  -2   8   5     5188.63     5379.76     48.42 o 
  -1   8   5       67.65       60.31     29.57 o 
   0   8   5      221.19      159.30     26.28 o 
   1   8   5      653.15      623.08     31.84 o 
   2   8   5       12.02        0.44     30.72 o 
   3   8   5       80.27       76.64     31.21 o 
   4   8   5     4064.77     4292.70     79.29 o 
   5   8   5       14.09       64.61     31.38 o 
   6   8   5       96.61       23.37     40.33 o 
   7   8   5      782.37      804.69     31.83 o 
   8   8   5      394.85      382.01     30.32 o 
   9   8   5      225.26      277.41     38.02 o 
  10   8   5     1604.21     1646.31     67.51 o 
  11   8   5      310.13      282.87     47.06 o 
  12   8   5       41.88       84.87     51.96 o 
 -12   9   5        6.57      -45.85     45.85 o 
 -11   9   5     1889.49     1831.21    107.88 o 
 -10   9   5      126.83      126.63     34.26 o 
  -9   9   5      452.62      410.11     68.54 o 
  -8   9   5        4.86      -37.28     37.28 o 
  -7   9   5      328.85      319.48     37.75 o 
  -6   9   5      122.09      135.66     64.13 o 
  -5   9   5     5198.38     5544.81    303.14 o 
  -4   9   5       22.18       20.35     19.75 o 
  -3   9   5     1619.01     1613.09     46.40 o 
  -2   9   5      487.95      514.80     24.40 o 
  -1   9   5      381.43      347.65     24.43 o 
   0   9   5      107.84      138.47     33.17 o 
   1   9   5     6282.11     6722.62    154.43 o 
   2   9   5       49.22       31.99     30.10 o 
   3   9   5      103.44      232.03     50.73 o 
   4   9   5        7.42      -10.43     30.56 o 
   5   9   5     3653.36     3900.90     67.15 o 
   6   9   5       84.66       70.10     36.19 o 
   7   9   5        8.45       86.61     36.01 o 
   8   9   5      766.43      761.58     31.55 o 
   9   9   5       41.18       53.87     32.62 o 
  10   9   5      323.66      338.22     40.09 o 
  11   9   5     2283.14     2294.55     55.50 o 
  12   9   5       55.69      -23.41     50.89 o 
 -11  10   5       58.11       90.56     37.65 o 
 -10  10   5     1094.75     1014.63     43.44 o 
  -9  10   5       48.53       22.53     42.36 o 
  -8  10   5     2220.50     2178.34     40.02 o 
  -7  10   5        9.42       19.21     36.76 o 
  -6  10   5     1127.50     1150.23     27.92 o 
  -5  10   5      168.25      142.71     32.36 o 
  -4  10   5     2993.87     3192.97     52.02 o 
  -3  10   5        1.68       -8.43     26.36 o 
  -2  10   5       47.12       39.14     27.65 o 
  -1  10   5       58.28       70.37     23.05 o 
   0  10   5       23.62       39.07     28.61 o 
   1  10   5      117.81      142.82     29.07 o 
   2  10   5     6164.49     6503.57    152.62 o 
   3  10   5      274.28      311.55     56.90 o 
   4  10   5     2890.15     3166.48     42.57 o 
   5  10   5      235.64      240.59     35.83 o 
   6  10   5     2009.93     2029.95    160.02 o 
   7  10   5      406.78      452.94     34.12 o 
   8  10   5      925.78     1037.27     34.57 o 
   9  10   5      488.95      459.69     34.52 o 
  10  10   5        2.31       15.26     36.62 o 
  11  10   5        2.68      -41.30     50.79 o 
 -10  11   5       33.06       13.22     46.32 o 
  -9  11   5        1.55       12.37     29.14 o 
  -8  11   5       11.46       46.21     34.62 o 
  -7  11   5     1412.57     1339.28     76.44 o 
  -6  11   5        7.40       22.51     44.99 o 
  -5  11   5     1378.13     1247.93     65.30 o 
  -4  11   5        8.14        6.46     25.29 o 
  -3  11   5     3100.43     3142.88     29.41 o 
  -2  11   5        4.45        2.32     22.67 o 
  -1  11   5      114.21      131.25     26.91 o 
   0  11   5      254.63      248.20     23.98 o 
   1  11   5      360.89      301.91     28.77 o 
   2  11   5      166.17      169.56     33.93 o 
   3  11   5     7667.68     7882.72    174.80 o 
   4  11   5       84.75       64.21     50.36 o 
   5  11   5      163.73      149.86     33.93 o 
   6  11   5      325.45      329.79     39.58 o 
   7  11   5      265.75      218.78     42.36 o 
   8  11   5      261.25      308.26     31.98 o 
   9  11   5      156.85      146.33     42.78 o 
  10  11   5       15.34       11.41     44.21 o 
  -9  12   5       50.60      101.17     58.54 o 
  -8  12   5      182.56      226.33     33.68 o 
  -7  12   5        3.73       61.51     34.02 o 
  -6  12   5     3090.00     3190.76     47.57 o 
  -5  12   5        0.01       36.11     29.08 o 
  -4  12   5      801.77      859.79     75.97 o 
  -3  12   5      131.99       56.75     43.52 o 
  -2  12   5      896.02      897.96     52.39 o 
  -1  12   5      253.67      249.19     31.91 o 
   0  12   5     1539.17     1472.93     34.80 o 
   1  12   5        1.70       -5.01     32.03 o 
   2  12   5       31.39       95.55     36.02 o 
   3  12   5       76.35       75.93     84.04 o 
   4  12   5     3429.97     3591.64     54.84 o 
   5  12   5      244.73      286.75     55.67 o 
   6  12   5       48.21       43.24     37.22 o 
   7  12   5      258.36      270.29     44.31 o 
   8  12   5       61.42       71.40     40.62 o 
   9  12   5       45.76       38.51     50.85 o 
  -8  13   5        8.86        9.14     79.40 o 
  -7  13   5       18.43       16.22    144.31 o 
  -6  13   5       80.81       69.75     68.56 o 
  -5  13   5     1696.30     1776.73     44.71 o 
  -4  13   5        2.85      -16.08     83.30 o 
  -3  13   5      346.74      305.71     42.50 o 
  -2  13   5      231.85      213.74     36.54 o 
  -1  13   5      447.95      471.63     37.41 o 
   0  13   5       59.22       27.51     36.96 o 
   1  13   5     1278.80     1354.35     41.03 o 
   2  13   5        0.25       12.94     37.17 o 
   3  13   5      420.11      438.05     37.94 o 
   4  13   5       74.26       35.21     36.30 o 
   5  13   5      775.24      848.31     44.97 o 
   6  13   5      208.06      204.68     43.27 o 
   7  13   5       64.15       82.41     42.23 o 
   8  13   5      177.38      157.41     40.96 o 
  -6  14   5       22.17       -4.69     71.92 o 
  -5  14   5       24.44       34.74     47.17 o 
  -4  14   5     1390.61     1319.77     74.61 o 
  -3  14   5       54.81       48.24     80.34 o 
  -2  14   5      835.86      784.92     36.24 o 
  -1  14   5       27.26       86.00     40.75 o 
   0  14   5      247.23      214.19     43.02 o 
   1  14   5      115.98      115.11     56.97 o 
   2  14   5      557.57      617.78     43.94 o 
   3  14   5       61.29       80.05     41.79 o 
   4  14   5      432.81      335.81     42.67 o 
   5  14   5      134.71      128.36     47.56 o 
   6  14   5        3.05        8.16     53.35 o 
  -4  15   5       30.63       -4.94     48.93 o 
  -3  15   5      252.68      326.32     82.19 o 
  -2  15   5      126.43      137.82     39.32 o 
  -1  15   5      636.38      609.79     41.00 o 
   0  15   5       15.52       23.91     47.85 o 
   1  15   5      138.23      127.00     47.89 o 
   2  15   5       33.56        5.80     65.08 o 
   3  15   5      318.63      286.32     57.10 o 
   4  15   5      132.50      103.61     46.43 o 
  -3 -10   6       30.72       55.86     85.05 o 
  -2 -10   6      272.91      262.34     70.90 o 
  -1 -10   6        6.26       21.96     41.29 o 
   0 -10   6      756.06      574.18     87.46 o 
   1 -10   6      361.60      270.14     62.61 o 
   2 -10   6      250.61      251.28     42.21 o 
   3 -10   6       45.28       55.53     40.77 o 
  -6  -9   6       52.65       92.16     52.70 o 
  -5  -9   6        0.91        4.52     70.56 o 
  -4  -9   6      236.54      242.95     63.53 o 
  -3  -9   6     1073.47     1011.95     79.76 o 
  -2  -9   6      108.52       50.87     49.40 o 
  -1  -9   6      324.48      367.16     47.38 o 
   0  -9   6      108.76       96.99     41.07 o 
   1  -9   6     1228.53     1154.79     65.56 o 
   2  -9   6      445.84      428.26     37.82 o 
   3  -9   6      956.02      923.09     38.23 o 
   4  -9   6        2.40       55.49     41.46 o 
   5  -9   6      901.69      814.72     36.11 o 
   6  -9   6        0.45      -38.33     38.33 o 
  -8  -8   6      652.77      359.19    175.42 o 
  -7  -8   6      318.02      276.16     54.83 o 
  -6  -8   6      434.34      363.41     48.62 o 
  -5  -8   6        7.19      -24.46     76.95 o 
  -4  -8   6      114.78      101.19     70.22 o 
  -3  -8   6      138.56       69.66     54.16 o 
  -2  -8   6     4060.04     4067.11     75.51 o 
  -1  -8   6      204.99      198.05     39.94 o 
   0  -8   6      481.05      541.21     43.61 o 
   1  -8   6        1.20      -23.93     31.91 o 
   2  -8   6      295.18      304.35     34.55 o 
   3  -8   6      252.93      222.72     30.48 o 
   4  -8   6     1849.61     1925.69     71.51 o 
   5  -8   6       46.40        3.69     45.97 o 
   6  -8   6      529.03      501.57     43.31 o 
   7  -8   6       37.35        9.29     30.60 o 
  -9  -7   6      295.08      335.65     59.74 o 
  -8  -7   6       30.02       62.29     52.14 o 
  -7  -7   6      450.49      486.59     54.59 o 
  -6  -7   6      777.71      778.53     43.41 o 
  -5  -7   6     1512.63     1518.09     62.21 o 
  -4  -7   6        5.61       -6.22     54.92 o 
  -3  -7   6      362.29      390.42     57.56 o 
  -2  -7   6       96.99      117.60     44.85 o 
  -1  -7   6     3138.61     3117.11     95.16 o 
   0  -7   6      116.10      125.98     30.74 o 
   1  -7   6        3.10      -28.12     28.12 o 
   2  -7   6       76.98       59.47     31.94 o 
   3  -7   6        4.14       -8.05     33.55 o 
   4  -7   6      107.61      130.18     36.77 o 
   5  -7   6     5144.10     5056.66    133.97 o 
   6  -7   6       75.30       33.85     33.28 o 
   7  -7   6      522.52      548.56     35.57 o 
   8  -7   6      107.97      148.84     28.31 o 
   9  -7   6      266.84      365.99     38.71 o 
 -10  -6   6     1030.21      994.11     62.07 o 
  -9  -6   6      106.50       70.63     47.15 o 
  -8  -6   6       97.24       67.12     43.30 o 
  -7  -6   6       36.23       39.62     37.16 o 
  -6  -6   6      927.12      916.98     41.65 o 
  -5  -6   6      374.50      381.81     53.30 o 
  -4  -6   6     1184.78     1406.37     54.20 o 
  -3  -6   6        1.85       13.89     50.83 o 
  -2  -6   6      250.64      239.00     37.72 o 
  -1  -6   6        3.00       26.59     31.88 o 
   0  -6   6     2225.63     2421.19     63.97 o 
   1  -6   6      431.26      409.82     29.14 o 
   2  -6   6      116.06       80.83     28.20 o 
   3  -6   6      389.58      314.46     28.40 o 
   4  -6   6       59.90       83.11     27.74 o 
   5  -6   6      241.31      266.00     24.86 o 
   6  -6   6     4263.80     4490.61    101.54 o 
   7  -6   6        0.02       -0.86     26.53 o 
   8  -6   6      306.34      342.24     35.73 o 
   9  -6   6      138.41       95.59     27.29 o 
  10  -6   6        0.32       19.81     39.08 o 
 -11  -5   6        7.84      -10.14     46.94 o 
 -10  -5   6        3.41        1.32     45.41 o 
  -9  -5   6      678.82      681.62     66.96 o 
  -8  -5   6      487.53      442.20     41.82 o 
  -7  -5   6       90.03       60.13     42.98 o 
  -6  -5   6       76.08       67.73     36.49 o 
  -5  -5   6      108.41      149.30     49.64 o 
  -4  -5   6      170.45      206.74     53.22 o 
  -3  -5   6     5326.15     5866.31     72.43 o 
  -2  -5   6      636.76      599.18     38.26 o 
  -1  -5   6       31.01       48.33     29.64 o 
   0  -5   6        0.14      -21.12     27.44 o 
   1  -5   6      436.94      481.57     29.24 o 
   2  -5   6       13.81       29.86     29.74 o 
   3  -5   6     1413.43     1483.31     31.38 o 
   4  -5   6        2.86       -2.36     28.34 o 
   5  -5   6      112.88      149.45     28.77 o 
   6  -5   6      155.63      150.24     27.24 o 
   7  -5   6     1889.84     2057.48     62.22 o 
   8  -5   6      113.06       92.07     30.70 o 
   9  -5   6       85.67       47.37     35.77 o 
  10  -5   6      214.08      195.90     52.44 o 
  11  -5   6        6.30       27.65     54.17 o 
 -11  -4   6      173.97      171.25     46.83 o 
 -10  -4   6        5.14       42.45     46.36 o 
  -9  -4   6       73.85      116.20     40.46 o 
  -8  -4   6      302.10      386.95     47.96 o 
  -7  -4   6      524.50      571.80     34.82 o 
  -6  -4   6     1032.67      992.13     37.97 o 
  -5  -4   6        9.29       -5.07     52.11 o 
  -4  -4   6      245.06      198.94     44.99 o 
  -3  -4   6       92.06      129.96     45.68 o 
  -2  -4   6     6389.54     6393.17    211.53 o 
  -1  -4   6      166.67      153.35     30.30 o 
   0  -4   6      147.32      149.13     26.52 o 
   1  -4   6       57.50       61.82     26.04 o 
   2  -4   6     2851.05     2966.01     31.65 o 
   3  -4   6      111.25      134.56     24.90 o 
   4  -4   6     9135.40     9425.36    156.06 o 
   5  -4   6       66.32       75.32     28.80 o 
   6  -4   6      126.34      179.30     27.98 o 
   7  -4   6      206.27      233.70     27.62 o 
   8  -4   6     1943.08     2043.33     34.90 o 
   9  -4   6       25.92       10.98     30.62 o 
  10  -4   6     1790.66     1675.95     72.06 o 
  11  -4   6       94.39       85.34     31.65 o 
 -12  -3   6        2.00       57.62     68.96 o 
 -11  -3   6      533.38      516.85     44.06 o 
 -10  -3   6      161.60      125.60     36.88 o 
  -9  -3   6      702.22      745.74     39.68 o 
  -8  -3   6       12.81       13.28     51.04 o 
  -7  -3   6       60.20       27.20     34.83 o 
  -6  -3   6       98.95      147.45     36.66 o 
  -5  -3   6     4841.67     4644.99     61.95 o 
  -4  -3   6      129.77       92.16     45.42 o 
  -3  -3   6      164.07      118.67     50.04 o 
  -2  -3   6        6.65       -9.38     25.50 o 
  -1  -3   6     2366.31     2350.01     65.18 o 
   0  -3   6      174.07      196.62     30.86 o 
   1  -3   6     2130.67     2056.43     36.18 o 
   2  -3   6       19.17       -5.76     26.15 o 
   3  -3   6     3098.07     3162.26     67.20 o 
   4  -3   6       78.33       98.94     25.03 o 
   5  -3   6    15352.13    16244.02    256.15 o 
   6  -3   6      136.78      153.48     25.60 o 
   7  -3   6       25.36       -6.84     24.39 o 
   8  -3   6      252.48      233.03     21.75 o 
   9  -3   6       29.95       31.52     36.33 o 
  10  -3   6       59.58        4.48     30.70 o 
  11  -3   6     2699.13     2711.35     72.16 o 
  12  -3   6       81.90       44.10     46.87 o 
 -12  -2   6       46.95       11.64     48.16 o 
 -11  -2   6        2.99      -24.59     43.59 o 
 -10  -2   6     1292.42     1300.00     50.38 o 
  -9  -2   6      954.57      972.04     51.94 o 
  -8  -2   6     3402.46     3519.44     73.53 o 
  -7  -2   6        3.94       16.16     35.18 o 
  -6  -2   6     5370.27     5121.99     55.33 o 
  -5  -2   6       70.98       94.29     31.24 o 
  -4  -2   6     6686.81     6524.68    232.18 o 
  -3  -2   6      329.59      302.83     37.86 o 
  -2  -2   6       14.21        5.30     40.34 o 
  -1  -2   6       21.49       26.13     26.84 o 
   0  -2   6       14.02       28.07     26.78 o 
   1  -2   6       76.21       47.25     26.96 o 
   2  -2   6    11063.15    11890.01    225.07 o 
   3  -2   6      104.26       60.33     30.99 o 
   4  -2   6      957.55      935.14     37.86 o 
   5  -2   6       42.49       81.39     25.20 o 
   6  -2   6     5147.98     5226.07     66.90 o 
   7  -2   6      315.35      322.48     29.53 o 
   8  -2   6     1146.22     1123.60     40.83 o 
   9  -2   6      428.07      399.41     39.93 o 
  10  -2   6      158.19      214.25     31.37 o 
  11  -2   6       14.77       21.51     36.25 o 
  12  -2   6     2633.23     2627.27    110.24 o 
 -13  -1   6     1333.36     1152.68     52.92 o 
 -12  -1   6      157.29      159.80     42.65 o 
 -11  -1   6       49.08       55.94     37.69 o 
 -10  -1   6       33.61       27.77     41.50 o 
  -9  -1   6      296.54      263.92     39.47 o 
  -8  -1   6      833.76      791.14     46.30 o 
  -7  -1   6     2919.40     2732.22     62.57 o 
  -6  -1   6      189.64      207.40     43.03 o 
  -5  -1   6     3766.98     3748.32    208.74 o 
  -4  -1   6      115.54      124.19     41.02 o 
  -3  -1   6     6625.64     6513.66    145.29 o 
  -2  -1   6      427.37      417.14     24.51 o 
  -1  -1   6     2476.59     2517.18     71.76 o 
   0  -1   6       64.26       61.26     21.29 o 
   1  -1   6      736.11      728.21     26.49 o 
   2  -1   6      626.70      629.31     24.07 o 
   3  -1   6    15711.92    16528.39    339.38 o 
   4  -1   6       62.87       61.76     26.13 o 
   5  -1   6     1042.31     1105.25     59.49 o 
   6  -1   6      313.01      339.16     25.84 o 
   7  -1   6     1534.35     1602.52     27.29 o 
   8  -1   6       49.31       35.90     22.13 o 
   9  -1   6     3065.31     3321.26     55.37 o 
  10  -1   6      464.84      446.52     35.64 o 
  11  -1   6      416.69      410.86     31.64 o 
  12  -1   6      167.85       95.82     31.57 o 
  13  -1   6     1129.08     1017.56     32.98 o 
 -13   0   6        1.83       -4.27     47.73 o 
 -12   0   6      407.15      363.46     37.27 o 
 -11   0   6       99.33      100.16     38.70 o 
 -10   0   6       65.18       97.03     39.37 o 
  -9   0   6       12.41        9.00     38.21 o 
  -8   0   6       27.31       38.35     40.75 o 
  -7   0   6     1028.78     1046.53     76.74 o 
  -6   0   6     2312.35     2299.16    193.83 o 
  -5   0   6      188.25      185.89     33.66 o 
  -4   0   6      109.48       99.82     37.55 o 
  -3   0   6        0.83       -8.03     27.17 o 
  -2   0   6     7167.06     7068.05     53.06 o 
  -1   0   6      406.10      378.35     28.31 o 
   0   0   6     2577.22     2336.27     35.81 o 
   1   0   6      103.14       89.34     19.03 o 
   2   0   6     1425.91     1278.31     24.78 o 
   3   0   6        6.19        6.51     20.81 o 
   4   0   6    12345.95    12970.60    205.88 o 
   5   0   6       37.82       29.35     25.98 o 
   6   0   6      189.17      208.68     22.66 o 
   7   0   6      579.08      590.26     32.35 o 
   8   0   6       66.33        4.44     25.96 o 
   9   0   6        1.53       -9.03     24.55 o 
  10   0   6     4191.95     4165.62    146.92 o 
  11   0   6       22.83      -14.49     36.53 o 
  12   0   6      266.27      219.70     31.52 o 
  13   0   6      256.31      260.82     66.03 o 
 -13   1   6        9.77       -1.73     45.15 o 
 -12   1   6        5.56       16.67     41.43 o 
 -11   1   6      808.34      797.10     42.15 o 
 -10   1   6      940.88      880.11     82.72 o 
  -9   1   6      300.34      309.64     35.83 o 
  -8   1   6        1.04      -12.22     37.38 o 
  -7   1   6      101.66       95.64     28.94 o 
  -6   1   6      308.85      276.83     32.80 o 
  -5   1   6     6990.69     7195.53    394.79 o 
  -4   1   6      722.59      633.63     27.17 o 
  -3   1   6     2046.58     2162.74     51.34 o 
  -2   1   6        7.85       10.36     28.20 o 
  -1   1   6      226.49      219.76     27.65 o 
   0   1   6       15.06      -15.37     27.03 o 
   1   1   6     9121.66     8743.94     50.63 o 
   2   1   6      341.64      343.38     22.76 o 
   3   1   6       45.98       67.54     21.18 o 
   4   1   6      902.10      871.49     18.92 o 
   5   1   6     4559.72     4879.52     34.40 o 
   6   1   6      479.00      455.22     24.16 o 
   7   1   6     1113.09     1212.88     43.38 o 
   8   1   6      275.90      290.67     25.52 o 
   9   1   6     1600.22     1651.15     27.95 o 
  10   1   6        3.42      -11.48     21.22 o 
  11   1   6     3962.23     4125.70     38.73 o 
  12   1   6        2.11      -27.12     36.94 o 
  13   1   6       15.32       79.57     41.23 o 
 -13   2   6      108.09       75.03     48.01 o 
 -12   2   6      249.63      211.06     42.91 o 
 -11   2   6      124.36      145.45     46.93 o 
 -10   2   6      299.07      339.69     34.70 o 
  -9   2   6      664.98      643.91     47.79 o 
  -8   2   6     2122.42     2126.94     36.22 o 
  -7   2   6      418.10      420.35     37.35 o 
  -6   2   6      105.94       78.31     35.86 o 
  -5   2   6      198.73      239.38     71.30 o 
  -4   2   6     4866.98     4645.15     95.19 o 
  -3   2   6       51.67       64.73     24.51 o 
  -2   2   6     3817.80     3907.35     62.55 o 
  -1   2   6       11.88       20.69     25.93 o 
   0   2   6       32.93       24.84     26.46 o 
   1   2   6      260.41      236.88     22.96 o 
   2   2   6    17748.62    16924.88    233.56 o 
   3   2   6        1.98       -0.13     16.56 o 
   4   2   6     1574.56     1558.55     22.84 o 
   5   2   6      812.21      773.43     22.44 o 
   6   2   6       89.80       88.96     20.52 o 
   7   2   6       21.47        4.18     24.91 o 
   8   2   6     1485.06     1472.36     24.67 o 
   9   2   6     1018.92     1056.91     30.54 o 
  10   2   6      582.88      664.40     28.74 o 
  11   2   6      338.62      301.64     28.57 o 
  12   2   6     3039.25     3171.24    104.26 o 
  13   2   6      344.57      326.79     39.46 o 
 -13   3   6      500.38      460.15     66.32 o 
 -12   3   6       72.57       82.09     42.17 o 
 -11   3   6      259.36      307.00     37.15 o 
 -10   3   6       12.02       23.92     31.09 o 
  -9   3   6       16.91       50.69     34.91 o 
  -8   3   6      319.30      353.16     28.26 o 
  -7   3   6     4784.84     4746.85     40.05 o 
  -6   3   6      259.58      251.75     29.69 o 
  -5   3   6       21.55       15.96     29.15 o 
  -4   3   6        3.61      -13.34     25.37 o 
  -3   3   6      917.35      894.96     27.47 o 
  -2   3   6      330.45      297.39     30.51 o 
  -1   3   6     4156.30     3962.89    125.48 o 
   0   3   6       74.90       67.13     26.32 o 
   1   3   6     7603.90     7442.42    167.17 o 
   2   3   6       32.80       38.01     26.75 o 
   3   3   6     4698.60     3986.44    150.88 o 
   4   3   6       31.03       55.11     16.34 o 
   5   3   6      424.21      495.24     27.44 o 
   6   3   6     1306.09     1310.42     36.01 o 
   7   3   6        3.91       16.16     32.41 o 
   8   3   6      289.64      304.32     22.19 o 
   9   3   6     3485.71     3404.83    165.76 o 
  10   3   6       43.79       23.20     27.81 o 
  11   3   6      100.44       79.45     32.49 o 
  12   3   6      685.38      649.69     38.92 o 
  13   3   6      601.50      590.80     35.50 o 
 -13   4   6        2.68       -2.02     47.54 o 
 -12   4   6      331.15      377.62     52.96 o 
 -11   4   6      561.32      578.87     37.06 o 
 -10   4   6     1616.23     1574.36     34.75 o 
  -9   4   6       78.70       70.20     32.14 o 
  -8   4   6      675.57      454.65     78.06 o 
  -7   4   6      564.05      558.53     51.90 o 
  -6   4   6     9357.39     9666.63    169.15 o 
  -5   4   6      343.49      340.90     29.82 o 
  -4   4   6        4.50       21.11     22.81 o 
  -3   4   6       39.45       42.62     23.54 o 
  -2   4   6      140.29      137.07     25.12 o 
  -1   4   6       19.37       17.16     20.79 o 
   0   4   6     2169.09     1804.52     31.19 o 
   1   4   6        0.68       -3.99     21.39 o 
   2   4   6     5958.27     6088.78    171.88 o 
   3   4   6     1133.53      982.30     22.47 o 
   4   4   6     6810.32     6587.77     89.01 o 
   5   4   6      194.11      225.57     21.19 o 
   6   4   6     2896.91     2883.76     40.89 o 
   7   4   6     1564.74     1521.09     29.39 o 
   8   4   6      871.52      910.76     37.68 o 
   9   4   6       97.22       95.03     29.25 o 
  10   4   6     1818.01     1820.79     31.97 o 
  11   4   6      330.22      355.39     32.87 o 
  12   4   6       11.72      -37.48     37.48 o 
  13   4   6      315.69      306.70     39.08 o 
 -13   5   6       32.30       -8.73     47.43 o 
 -12   5   6       14.36       62.50     44.29 o 
 -11   5   6        6.67      -35.95     35.95 o 
 -10   5   6      524.61      594.39     52.73 o 
  -9   5   6     3545.52     3131.22    396.17 o 
  -8   5   6        0.05        6.32     32.79 o 
  -7   5   6      734.40      769.41     38.62 o 
  -6   5   6       58.64       59.24     23.37 o 
  -5   5   6     1866.95     1884.70     33.10 o 
  -4   5   6       36.70       62.96     32.36 o 
  -3   5   6      903.78      701.21     27.74 o 
  -2   5   6       52.91       49.61     23.88 o 
  -1   5   6      348.23      313.34     24.01 o 
   0   5   6       66.73       56.55     25.46 o 
   1   5   6    13100.15    12924.95    375.42 o 
   2   5   6        8.17       -0.03     25.68 o 
   3   5   6     1127.87     1072.61     25.58 o 
   4   5   6     2567.18     2387.92    119.43 o 
   5   5   6     4537.67     4897.71     43.32 o 
   6   5   6        5.40        9.81     20.42 o 
   7   5   6     3105.31     3027.43     41.49 o 
   8   5   6        2.30       -2.96     21.95 o 
   9   5   6     1283.13     1259.86     69.26 o 
  10   5   6       20.21       54.15     23.86 o 
  11   5   6      975.69     1016.41     79.41 o 
  12   5   6      422.35      388.83     40.51 o 
  13   5   6      149.26      157.35     53.38 o 
 -13   6   6      159.73      135.74     46.77 o 
 -12   6   6      443.49      401.13     34.20 o 
 -11   6   6       24.41       50.07     29.17 o 
 -10   6   6       13.61       21.81     62.49 o 
  -9   6   6       51.52       46.01     31.19 o 
  -8   6   6     3534.40     3395.56    311.79 o 
  -7   6   6       13.14        6.83     33.09 o 
  -6   6   6     2229.68     2370.79    105.71 o 
  -5   6   6        0.82       -9.80     32.06 o 
  -4   6   6     1117.48     1119.33     40.90 o 
  -3   6   6      636.45      624.51     21.20 o 
  -2   6   6    12083.20    12390.31    210.68 o 
  -1   6   6      664.94      615.89     22.00 o 
   0   6   6     4552.44     4581.02    196.74 o 
   1   6   6      183.11      189.18     28.01 o 
   2   6   6     3467.80     3201.97     34.17 o 
   3   6   6       11.40        4.88     20.65 o 
   4   6   6     2003.30     2282.84     37.93 o 
   5   6   6      577.50      552.54     50.70 o 
   6   6   6      389.73      380.54     23.58 o 
   7   6   6      256.58      294.04     46.79 o 
   8   6   6     4092.61     4381.46    130.74 o 
   9   6   6      104.90       97.43     43.56 o 
  10   6   6      347.13      324.75     35.49 o 
  11   6   6      193.28      185.38     31.84 o 
  12   6   6      161.76      163.76     47.90 o 
  13   6   6      257.55      202.71     36.33 o 
 -12   7   6       54.18       75.52     47.76 o 
 -11   7   6      635.98      572.04     49.94 o 
 -10   7   6        2.08      -10.74     29.72 o 
  -9   7   6      350.42      317.88     26.10 o 
  -8   7   6      203.95      215.54     45.04 o 
  -7   7   6     4620.34     4754.33    307.04 o 
  -6   7   6       28.16       38.75     27.86 o 
  -5   7   6        1.54       -6.39     23.05 o 
  -4   7   6      102.74       78.45     23.72 o 
  -3   7   6      279.66      257.21     29.41 o 
  -2   7   6        4.12      -16.80     29.63 o 
  -1   7   6    19645.82    19289.50    297.34 o 
   0   7   6       15.57       21.81     19.71 o 
   1   7   6     1418.15     1411.38     28.44 o 
   2   7   6      426.69      463.95     26.78 o 
   3   7   6      751.07      786.99     24.55 o 
   4   7   6      302.91      270.82     32.96 o 
   5   7   6     5924.52     6342.69     45.68 o 
   6   7   6      635.46      668.42     33.50 o 
   7   7   6     1780.52     1880.21     30.13 o 
   8   7   6        6.47      -16.30     29.80 o 
   9   7   6     2561.09     2579.33     73.24 o 
  10   7   6       76.37      108.76     34.60 o 
  11   7   6        0.05        9.23     33.16 o 
  12   7   6      464.89      475.90     64.28 o 
  13   7   6       93.88       79.21     43.73 o 
 -12   8   6        1.41      -31.93     38.47 o 
 -11   8   6       85.33       79.91     34.01 o 
 -10   8   6     2485.02     2513.11     79.55 o 
  -9   8   6        2.36      -10.60     36.55 o 
  -8   8   6       53.62      125.55     31.12 o 
  -7   8   6        0.24       -8.79     29.23 o 
  -6   8   6       48.91       18.16     27.42 o 
  -5   8   6        2.26       24.71     27.76 o 
  -4   8   6     5719.77     5491.15    243.72 o 
  -3   8   6      507.81      550.70     57.01 o 
  -2   8   6       32.98       36.93     24.36 o 
  -1   8   6      253.48      233.70     40.65 o 
   0   8   6     8935.53     9263.44     54.20 o 
   1   8   6       20.08       37.52     30.53 o 
   2   8   6      371.69      396.77     31.60 o 
   3   8   6      609.65      643.52     32.62 o 
   4   8   6      178.74      118.73     32.27 o 
   5   8   6      176.02      157.94     31.91 o 
   6   8   6     3902.70     4018.74     89.43 o 
   7   8   6        9.43      -30.16     30.16 o 
   8   8   6     1144.95     1178.30     37.72 o 
   9   8   6       77.80      109.14     34.38 o 
  10   8   6      876.94      961.92     34.82 o 
  11   8   6      533.77      521.96     52.61 o 
  12   8   6      213.86      258.58     47.50 o 
 -11   9   6       10.73       50.35     82.49 o 
 -10   9   6      105.01       57.46     34.04 o 
  -9   9   6     3228.15     3362.35     77.74 o 
  -8   9   6      206.18      166.61     33.17 o 
  -7   9   6      289.56      289.25     26.08 o 
  -6   9   6       71.14       73.61     32.30 o 
  -5   9   6      712.54      774.92     34.72 o 
  -4   9   6      296.06      250.05     28.61 o 
  -3   9   6     6202.05     6135.82    231.55 o 
  -2   9   6       13.74       20.24     47.96 o 
  -1   9   6      925.65      894.47     31.06 o 
   0   9   6       54.25       71.28     30.34 o 
   1   9   6     1789.82     1821.94     34.01 o 
   2   9   6       56.07       19.45     31.17 o 
   3   9   6      207.75      220.08     31.29 o 
   4   9   6      612.11      638.15     31.97 o 
   5   9   6      507.90      525.33     62.34 o 
   6   9   6       51.84       45.83     36.18 o 
   7   9   6     2657.66     2673.09     41.62 o 
   8   9   6       94.37       99.12     28.55 o 
   9   9   6       37.19       52.38     35.24 o 
  10   9   6      693.93      755.88     45.49 o 
  11   9   6     1177.19     1145.00     48.17 o 
  12   9   6      176.30      166.43     51.25 o 
 -11  10   6        9.72        7.29     64.66 o 
 -10  10   6       99.29       83.56     34.05 o 
  -9  10   6       30.39       17.31     34.17 o 
  -8  10   6     2623.80     2700.55     38.43 o 
  -7  10   6       68.53      128.53     25.76 o 
  -6  10   6      135.24      121.00     25.66 o 
  -5  10   6       13.93      -12.49     31.66 o 
  -4  10   6       11.56       44.90     26.55 o 
  -3  10   6        0.02      -11.73     43.06 o 
  -2  10   6     4203.47     4263.93     71.20 o 
  -1  10   6       25.39       46.93     30.38 o 
   0  10   6      188.80      196.87     24.31 o 
   1  10   6      235.56      254.17     24.52 o 
   2  10   6     3587.18     3797.51     75.82 o 
   3  10   6      418.03      456.90     30.01 o 
   4  10   6     1872.15     1962.67     41.39 o 
   5  10   6      335.71      375.42     35.74 o 
   6  10   6       53.29       22.04     35.02 o 
   7  10   6       39.70       13.24     34.07 o 
   8  10   6     2210.08     2194.66     37.55 o 
   9  10   6      149.84      161.21     32.09 o 
  10  10   6      295.76      328.81     37.65 o 
  11  10   6      440.91      503.54     52.08 o 
 -10  11   6       67.36       63.91     61.06 o 
  -9  11   6       64.14       70.60     29.19 o 
  -8  11   6       33.17       65.56     33.78 o 
  -7  11   6      519.72      559.95     36.45 o 
  -6  11   6        7.91       40.70     36.19 o 
  -5  11   6      787.42      769.70     32.11 o 
  -4  11   6        1.59       26.79     45.04 o 
  -3  11   6       17.89       61.27     31.62 o 
  -2  11   6       26.49       -8.15     32.55 o 
  -1  11   6     4470.19     4792.51     50.53 o 
   0  11   6       29.61       23.16     23.49 o 
   1  11   6       30.71       77.12     33.77 o 
   2  11   6     1236.10     1211.30     32.28 o 
   3  11   6      346.66      595.18     35.28 o 
   4  11   6        2.66      -12.34     58.74 o 
   5  11   6     1789.75     1618.49     84.22 o 
   6  11   6       43.30       37.46     40.34 o 
   7  11   6       24.58      -23.53     39.01 o 
   8  11   6      301.25      298.68     32.17 o 
   9  11   6      197.06      209.84     37.43 o 
  10  11   6      295.40      356.33     45.35 o 
  -9  12   6        6.31      -29.87     46.70 o 
  -8  12   6       13.04       52.64     69.32 o 
  -7  12   6        1.18       65.03     41.08 o 
  -6  12   6     1019.72     1059.00     52.92 o 
  -5  12   6        0.03       42.94     35.79 o 
  -4  12   6     3452.26     3555.17     42.38 o 
  -3  12   6       73.11       81.90     34.00 o 
  -2  12   6      156.43      204.89     25.83 o 
  -1  12   6      359.42      397.65     32.22 o 
   0  12   6      973.45     1028.09     66.11 o 
   1  12   6       16.51       18.49     56.80 o 
   2  12   6     2170.43     2027.87     57.59 o 
   3  12   6      497.28      548.99     33.36 o 
   4  12   6       31.09       94.73     39.26 o 
   5  12   6       11.95       22.67     39.12 o 
   6  12   6      976.36     1049.39     40.43 o 
   7  12   6       38.38       61.44     46.91 o 
   8  12   6       26.83      -23.28     38.58 o 
   9  12   6      364.63      354.25     42.24 o 
  -8  13   6        0.31       16.60     45.82 o 
  -7  13   6      506.78      420.32     48.41 o 
  -6  13   6      106.33       70.01     45.23 o 
  -5  13   6        1.75      -61.72     61.72 o 
  -4  13   6        1.31       -0.82     42.01 o 
  -3  13   6     1960.83     1960.33     46.10 o 
  -2  13   6        1.01       22.19     36.02 o 
  -1  13   6       14.02        1.01     69.86 o 
   0  13   6      167.45      177.25     37.22 o 
   1  13   6      216.34      297.03     37.61 o 
   2  13   6      122.40      105.12     41.88 o 
   3  13   6     1362.71     1317.24     40.93 o 
   4  13   6      321.32      319.73     37.82 o 
   5  13   6       19.67      -20.27     53.71 o 
   6  13   6       10.69        4.60     53.79 o 
   7  13   6      980.08      999.29     45.07 o 
   8  13   6      100.72       73.27     46.28 o 
  -6  14   6     1880.93     1738.18     64.19 o 
  -5  14   6       47.18       94.15     81.70 o 
  -4  14   6       85.83      128.52     57.93 o 
  -3  14   6       13.28       45.79     33.23 o 
  -2  14   6     2239.00     2113.35     37.72 o 
  -1  14   6        5.97      -18.61     42.17 o 
   0  14   6       25.46       10.14     52.39 o 
   1  14   6      376.98      418.86     35.05 o 
   2  14   6       57.12       69.08     43.16 o 
   3  14   6        4.71       36.46     45.40 o 
   4  14   6     2249.15     2177.67     75.35 o 
   5  14   6       10.47      -40.47     42.17 o 
   6  14   6      214.05      222.07     49.36 o 
   7  14   6      151.51       99.08     51.72 o 
  -4  15   6        7.87       31.38     95.08 o 
  -3  15   6      363.26      194.13     49.92 o 
  -2  15   6      101.76       26.08     47.60 o 
  -1  15   6      989.54     1010.14     49.61 o 
   0  15   6       31.27       87.07     79.19 o 
   1  15   6      169.71      168.43     48.48 o 
   2  15   6       45.77       44.98     48.29 o 
   3  15   6      391.55      338.51     48.28 o 
   4  15   6       14.21       19.62     46.96 o 
  -4  -9   7       44.82       29.53     68.90 o 
  -3  -9   7       92.80       56.75     70.18 o 
  -2  -9   7      127.66       65.40     86.75 o 
  -1  -9   7     1063.76      948.49    332.23 o 
   0  -9   7        1.24       22.49     46.59 o 
   1  -9   7      205.10      205.24     43.77 o 
   2  -9   7       35.57       75.06     39.63 o 
   3  -9   7     2306.95     2069.68    134.47 o 
   4  -9   7       11.64        7.34     39.80 o 
  -6  -8   7      360.82      318.95     55.70 o 
  -5  -8   7      149.93      131.11     67.41 o 
  -4  -8   7        8.37      -53.64     61.44 o 
  -3  -8   7        3.69        7.54     62.21 o 
  -2  -8   7       22.39       26.42     62.21 o 
  -1  -8   7      341.04      345.09     44.60 o 
   0  -8   7     2365.16     2317.75    188.48 o 
   1  -8   7        8.89       45.46     36.00 o 
   2  -8   7      241.25      216.73     38.96 o 
   3  -8   7        0.50      -13.71     35.40 o 
   4  -8   7      975.42      986.02     90.52 o 
   5  -8   7      108.17      122.82     40.30 o 
   6  -8   7      242.92      216.28     45.89 o 
  -8  -7   7        7.59       22.27     59.08 o 
  -7  -7   7        4.43       14.16     61.22 o 
  -6  -7   7       21.99      -46.57     48.15 o 
  -5  -7   7     1148.15     1170.75     67.53 o 
  -4  -7   7      494.41      447.30     55.65 o 
  -3  -7   7      106.80      126.59     54.62 o 
  -2  -7   7       47.33       42.11     43.82 o 
  -1  -7   7      155.60      198.52     36.69 o 
   0  -7   7      150.07      159.02     33.87 o 
   1  -7   7     2045.66     2065.40     37.92 o 
   2  -7   7      380.34      399.73     32.00 o 
   3  -7   7      111.05       93.92     30.70 o 
   4  -7   7      240.16      236.54     34.01 o 
   5  -7   7      129.73      107.52     35.99 o 
   6  -7   7       77.00      106.73     56.58 o 
   7  -7   7     2861.30     2759.45     58.28 o 
   8  -7   7       76.99       56.42     38.70 o 
  -9  -6   7      326.22      289.81     55.02 o 
  -8  -6   7      730.86      686.90     54.77 o 
  -7  -6   7      161.27      146.81     44.42 o 
  -6  -6   7       14.92       65.56     41.87 o 
  -5  -6   7        5.28       -5.16     54.54 o 
  -4  -6   7       37.70       94.76     55.31 o 
  -3  -6   7      325.93      405.67     61.48 o 
  -2  -6   7     1215.57     1224.44     40.09 o 
  -1  -6   7       12.31       29.31     32.52 o 
   0  -6   7     1018.25     1010.34     35.89 o 
   1  -6   7       17.26       45.68     29.19 o 
   2  -6   7     4364.60     4255.14    104.82 o 
   3  -6   7      147.72      155.15     32.83 o 
   4  -6   7      715.00      804.75     33.05 o 
   5  -6   7      115.54      143.30     31.54 o 
   6  -6   7      115.86      125.48     30.42 o 
   7  -6   7       13.30      -36.08     36.08 o 
   8  -6   7     2140.59     2091.23     90.78 o 
   9  -6   7       21.89      -21.22     30.79 o 
 -10  -5   7        0.97       -0.14     77.57 o 
  -9  -5   7       11.81        7.88     41.99 o 
  -8  -5   7        1.33       38.65     42.99 o 
  -7  -5   7      996.12     1034.74     75.33 o 
  -6  -5   7      452.37      481.17     40.47 o 
  -5  -5   7       39.15       64.34     65.32 o 
  -4  -5   7       53.25       38.82     50.32 o 
  -3  -5   7      464.20      430.77     53.18 o 
  -2  -5   7      376.08      358.32     36.09 o 
  -1  -5   7     7170.53     7229.51    233.32 o 
   0  -5   7      482.67      506.55     40.24 o 
   1  -5   7      514.97      508.21     29.59 o 
   2  -5   7      329.08      333.30     25.54 o 
   3  -5   7      539.43      534.59     25.40 o 
   4  -5   7      511.53      525.75     47.26 o 
   5  -5   7     2935.96     2961.94     73.72 o 
   6  -5   7       88.70       75.11     38.69 o 
   7  -5   7     1791.48     1740.35     39.02 o 
   8  -5   7        2.42        9.78     31.24 o 
   9  -5   7     1809.38     1698.20     34.01 o 
  10  -5   7        0.94      -30.65     30.65 o 
 -11  -4   7       87.24      108.53     75.46 o 
 -10  -4   7      549.01      536.92    108.03 o 
  -9  -4   7        0.59       28.36     47.59 o 
  -8  -4   7      563.00      504.49     39.23 o 
  -7  -4   7        7.52       17.56     42.26 o 
  -6  -4   7     1454.16     1498.59    104.45 o 
  -5  -4   7      989.34     1016.51     53.60 o 
  -4  -4   7     1841.39     1909.32     58.29 o 
  -3  -4   7       42.43       40.05     68.08 o 
  -2  -4   7       59.62       56.20     45.86 o 
  -1  -4   7      727.15      739.88     31.92 o 
   0  -4   7     6556.66     6851.10     65.29 o 
   1  -4   7      197.13      196.92     27.18 o 
   2  -4   7      576.63      549.30     31.24 o 
   3  -4   7        4.22      -22.39     29.18 o 
   4  -4   7        0.16        3.87     28.33 o 
   5  -4   7        3.10        4.00     24.05 o 
   6  -4   7     5160.63     5254.06     36.00 o 
   7  -4   7      253.91      240.29     32.52 o 
   8  -4   7     2452.18     2467.35     34.88 o 
   9  -4   7      256.92      296.92     25.86 o 
  10  -4   7     1124.64     1291.33     49.97 o 
  11  -4   7       18.93        8.52     38.78 o 
 -11  -3   7       79.54       25.15     49.11 o 
 -10  -3   7      243.25      365.34     57.10 o 
  -9  -3   7     1083.64     1139.56     75.52 o 
  -8  -3   7      308.24      349.87     49.02 o 
  -7  -3   7       14.23       14.33     33.77 o 
  -6  -3   7       14.80       -5.80     35.20 o 
  -5  -3   7      380.13      373.04     52.54 o 
  -4  -3   7      682.42      690.34     55.43 o 
  -3  -3   7     2667.52     2600.33     92.08 o 
  -2  -3   7       61.15       62.63     37.34 o 
  -1  -3   7     1201.46     1177.09     32.92 o 
   0  -3   7       98.11       86.77     23.16 o 
   1  -3   7     4568.84     4610.00     35.73 o 
   2  -3   7        0.92      -11.14     27.23 o 
   3  -3   7      140.40      160.59     25.15 o 
   4  -3   7      151.13      141.62     23.13 o 
   5  -3   7       81.68       84.93     29.82 o 
   6  -3   7      220.00      236.74     28.47 o 
   7  -3   7     3873.33     3914.01     32.23 o 
   8  -3   7       53.00       21.43     22.80 o 
   9  -3   7      830.68      815.49     28.34 o 
  10  -3   7      493.74      508.15     61.53 o 
  11  -3   7      381.84      432.16     77.96 o 
 -12  -2   7      302.61      277.98     52.66 o 
 -11  -2   7        0.77       22.84     41.95 o 
 -10  -2   7       10.75       33.83     42.69 o 
  -9  -2   7       14.98      -13.58     51.81 o 
  -8  -2   7     3121.54     3250.80    123.44 o 
  -7  -2   7      733.14      752.58     36.59 o 
  -6  -2   7        7.59        1.44     35.62 o 
  -5  -2   7      297.89      280.27     63.29 o 
  -4  -2   7       37.55       41.85     36.76 o 
  -3  -2   7      428.44      455.77     35.56 o 
  -2  -2   7     7646.96     8077.17    134.17 o 
  -1  -2   7      271.39      280.90     29.03 o 
   0  -2   7      452.08      404.42     29.20 o 
   1  -2   7      325.73      340.90     28.96 o 
   2  -2   7     2001.51     1964.96     28.97 o 
   3  -2   7      127.40      123.64     22.50 o 
   4  -2   7      736.30      720.65     26.71 o 
   5  -2   7      391.91      297.44     41.18 o 
   6  -2   7      851.75      887.82     40.71 o 
   7  -2   7      762.06      804.80     44.46 o 
   8  -2   7     2332.83     2533.59     77.84 o 
   9  -2   7       42.72       97.43     27.95 o 
  10  -2   7       63.45       79.96     32.50 o 
  11  -2   7      400.61      368.18     50.93 o 
  12  -2   7       46.70       29.21     40.92 o 
 -12  -1   7       91.59       77.63     52.16 o 
 -11  -1   7      749.04      710.87     49.96 o 
 -10  -1   7      123.51      124.67     43.31 o 
  -9  -1   7       90.20       89.91     49.15 o 
  -8  -1   7      113.90       96.03     48.44 o 
  -7  -1   7     2773.81     2856.10    138.84 o 
  -6  -1   7      250.05      241.45     41.14 o 
  -5  -1   7       17.84       22.15     42.06 o 
  -4  -1   7      119.61      116.68     38.14 o 
  -3  -1   7       24.62       30.04     38.73 o 
  -2  -1   7      611.30      649.11     30.26 o 
  -1  -1   7    10357.05    11832.77    139.51 o 
   0  -1   7      437.64      498.44     27.80 o 
   1  -1   7      429.74      491.85     27.61 o 
   2  -1   7       40.74       36.37     26.77 o 
   3  -1   7       12.81       11.89     24.22 o 
   4  -1   7       36.61       56.01     25.35 o 
   5  -1   7     4671.10     4735.15    100.25 o 
   6  -1   7      197.48      173.50     21.59 o 
   7  -1   7     1123.88     1163.49     40.53 o 
   8  -1   7      343.73      337.67     28.48 o 
   9  -1   7     2353.08     2535.37     84.42 o 
  10  -1   7      173.74      166.01     24.43 o 
  11  -1   7      841.86      805.07     44.57 o 
  12  -1   7      213.60      256.17     72.74 o 
 -12   0   7       14.01       16.65     43.81 o 
 -11   0   7      171.53      177.49     51.04 o 
 -10   0   7     1833.62     1814.99     50.40 o 
  -9   0   7      159.85      173.90     38.39 o 
  -8   0   7      192.44      199.77     39.57 o 
  -7   0   7       39.93       55.28     41.43 o 
  -6   0   7        1.73       14.66     36.02 o 
  -5   0   7        4.85       17.34     32.69 o 
  -4   0   7     2185.43     2293.28     87.75 o 
  -3   0   7      155.95      156.26     35.42 o 
  -2   0   7     1328.68     1305.79     36.98 o 
  -1   0   7      512.12      485.59     27.97 o 
   0   0   7     9213.06     9041.83    138.71 o 
   1   0   7      331.15      324.64     21.81 o 
   2   0   7     1525.01     1585.63     29.80 o 
   3   0   7      491.53      548.83     39.78 o 
   4   0   7     1422.82     1382.24     43.70 o 
   5   0   7       24.58       55.91     25.54 o 
   6   0   7     7546.60     7888.41    100.65 o 
   7   0   7       68.48       66.61     37.71 o 
   8   0   7       11.91       23.13     38.98 o 
   9   0   7      635.43      577.54     29.89 o 
  10   0   7       99.01       98.46     34.82 o 
  11   0   7      448.43      482.43     44.22 o 
  12   0   7      819.18      732.75     32.54 o 
  13   0   7       92.68      146.58     54.95 o 
 -13   1   7      200.25      140.31     43.15 o 
 -12   1   7       55.52      109.71     43.73 o 
 -11   1   7      348.98      348.46     45.05 o 
 -10   1   7       25.15       18.01     46.76 o 
  -9   1   7     1551.82     1488.88     36.62 o 
  -8   1   7      469.63      454.66     34.31 o 
  -7   1   7     1291.43     1267.45     32.83 o 
  -6   1   7      391.47      380.87     33.52 o 
  -5   1   7     1324.75     1261.91     34.45 o 
  -4   1   7       19.87       33.05     30.55 o 
  -3   1   7    19426.60    20645.42    369.63 o 
  -2   1   7      577.45      545.39     27.89 o 
  -1   1   7      445.56      503.28     27.57 o 
   0   1   7      467.85      450.32     27.53 o 
   1   1   7      410.36      384.99     27.07 o 
   2   1   7        1.58       15.89     20.63 o 
   3   1   7    10465.87    11522.51     74.63 o 
   4   1   7      389.29      384.80     26.35 o 
   5   1   7     2665.24     2689.53     30.94 o 
   6   1   7      401.14      423.12     40.44 o 
   7   1   7     4665.76     4668.43     82.58 o 
   8   1   7      208.80      273.27     33.95 o 
   9   1   7       41.83       13.06     27.72 o 
  10   1   7      542.92      613.48     36.24 o 
  11   1   7       45.85       89.46     48.28 o 
  12   1   7       72.11      131.27     40.38 o 
  13   1   7     2240.15     2113.24     87.17 o 
 -13   2   7      128.46      142.16     46.28 o 
 -12   2   7      586.48      530.88     42.99 o 
 -11   2   7        1.04       18.66     39.68 o 
 -10   2   7       40.35      126.04     45.38 o 
  -9   2   7       12.17       26.45     31.96 o 
  -8   2   7     1746.74     1744.83     43.87 o 
  -7   2   7      157.40      162.98     31.27 o 
  -6   2   7     5526.08     5650.60     95.10 o 
  -5   2   7        0.18      -29.79     29.79 o 
  -4   2   7     3530.27     3705.04     43.29 o 
  -3   2   7      776.29      761.37     63.19 o 
  -2   2   7     4794.61     4671.17     40.08 o 
  -1   2   7      705.23      691.26     28.05 o 
   0   2   7      949.01      997.90     29.26 o 
   1   2   7      617.17      585.75     23.59 o 
   2   2   7      137.86      147.68     26.40 o 
   3   2   7       42.33       43.79     20.88 o 
   4   2   7    10459.10    11301.84    126.92 o 
   5   2   7        1.28       -9.50     20.30 o 
   6   2   7     4763.58     4935.75     48.44 o 
   7   2   7       13.80       20.83     21.64 o 
   8   2   7     2951.95     3137.56     67.67 o 
   9   2   7      506.63      491.57     29.01 o 
  10   2   7     1416.07     1538.02     82.41 o 
  11   2   7      409.65      442.00     32.23 o 
  12   2   7      128.26      122.36     49.02 o 
  13   2   7       72.82       25.52     51.83 o 
 -13   3   7      321.15      326.47     55.33 o 
 -12   3   7       29.62       15.57     55.31 o 
 -11   3   7     1558.99     1632.57    107.82 o 
 -10   3   7      178.01      188.60     41.69 o 
  -9   3   7     1011.53      950.40     34.33 o 
  -8   3   7        0.80       33.53     32.55 o 
  -7   3   7      176.56      219.30     28.27 o 
  -6   3   7      629.93      701.30     72.41 o 
  -5   3   7     5947.63     6144.45    243.68 o 
  -4   3   7       16.07       89.82     54.90 o 
  -3   3   7     2082.47     2075.38     31.23 o 
  -2   3   7       87.89       33.05     25.68 o 
  -1   3   7    16227.63    16715.33    204.22 o 
   0   3   7      171.10      141.65     26.20 o 
   1   3   7      848.87      743.55     24.40 o 
   2   3   7       65.27       29.95     21.17 o 
   3   3   7     2475.03     2462.65     72.75 o 
   4   3   7        0.32       -4.23     18.72 o 
   5   3   7    11243.14    12082.63     87.57 o 
   6   3   7        1.95      -26.04     26.04 o 
   7   3   7       72.70      117.62     22.30 o 
   8   3   7     1203.08     1233.66     31.99 o 
   9   3   7       26.62       50.03     41.58 o 
  10   3   7       18.87       -8.12     33.06 o 
  11   3   7     2611.03     2664.55    151.41 o 
  12   3   7      283.47      267.09     29.09 o 
  13   3   7       20.48      -76.89     76.89 o 
 -13   4   7        1.84       25.71     46.22 o 
 -12   4   7       10.14      -69.15     69.15 o 
 -11   4   7        0.68      -32.30     35.78 o 
 -10   4   7     1787.89     1793.62    115.43 o 
  -9   4   7      346.69      331.05     32.59 o 
  -8   4   7       50.58       16.23     32.39 o 
  -7   4   7      257.14      295.13     28.03 o 
  -6   4   7       10.17      -11.81     28.62 o 
  -5   4   7      391.30      427.21     30.49 o 
  -4   4   7    10495.24    10902.35    168.79 o 
  -3   4   7      114.20       98.80     24.03 o 
  -2   4   7     2961.26     3120.32     48.38 o 
  -1   4   7      222.28      422.93     27.80 o 
   0   4   7     1122.19      952.36     55.75 o 
   1   4   7        2.56       11.26     20.74 o 
   2   4   7     9791.43     9213.07     45.53 o 
   3   4   7      270.54      274.11     32.81 o 
   4   4   7      529.61      509.72     33.49 o 
   5   4   7      283.93      324.97     44.18 o 
   6   4   7     7246.55     7276.31    219.69 o 
   7   4   7      623.48      610.37     26.82 o 
   8   4   7       81.64       89.52     30.11 o 
   9   4   7      680.58      699.68     43.60 o 
  10   4   7       42.88        7.00     33.15 o 
  11   4   7       17.26       15.71     32.19 o 
  12   4   7     3114.88     3080.86     68.45 o 
  13   4   7        1.40      -41.76     41.76 o 
 -13   5   7      915.78      768.50     48.33 o 
 -12   5   7       84.83       82.87     41.33 o 
 -11   5   7      412.90      441.86     42.22 o 
 -10   5   7        0.76       47.33     36.42 o 
  -9   5   7     1397.38     1377.60     34.11 o 
  -8   5   7      185.26      181.13     47.55 o 
  -7   5   7     1269.87     1226.91     30.35 o 
  -6   5   7       90.79       89.80     36.15 o 
  -5   5   7      422.06      441.34     29.71 o 
  -4   5   7      396.91      367.43     25.60 o 
  -3   5   7     2663.50     2630.54     35.45 o 
  -2   5   7       43.56       26.81     23.97 o 
  -1   5   7      520.44      548.38     19.41 o 
   0   5   7      448.35      409.21     21.65 o 
   1   5   7       13.37       -6.76     24.84 o 
   2   5   7       47.93       11.87     26.31 o 
   3   5   7     5868.93     5446.25     39.20 o 
   4   5   7       21.16       33.88     32.52 o 
   5   5   7       24.47       19.35     26.55 o 
   6   5   7      422.89      405.78     21.25 o 
   7   5   7     2154.70     2087.10     93.57 o 
   8   5   7      157.45      136.60     23.38 o 
   9   5   7     1106.69     1069.21     28.67 o 
  10   5   7      669.55      655.54     34.44 o 
  11   5   7       75.70       66.78     31.97 o 
  12   5   7        9.76       12.70     37.12 o 
  13   5   7     1822.61     1701.88     74.41 o 
 -12   6   7      505.77      450.72     47.34 o 
 -11   6   7        5.24       47.42     42.07 o 
 -10   6   7        0.16      -11.01     29.92 o 
  -9   6   7        8.94       14.81     21.73 o 
  -8   6   7        6.47        9.95     31.91 o 
  -7   6   7      194.30      232.50     33.27 o 
  -6   6   7     2519.62     2461.27    119.52 o 
  -5   6   7       22.41       12.63     23.17 o 
  -4   6   7       62.84       26.87     20.71 o 
  -3   6   7       19.36       33.41     24.00 o 
  -2   6   7     5951.84     5955.67    248.62 o 
  -1   6   7        4.85      -23.87     23.87 o 
   0   6   7     2318.96     2225.51     79.57 o 
   1   6   7      428.72      383.78     21.70 o 
   2   6   7       91.13       86.34     26.86 o 
   3   6   7       39.68       33.06     39.63 o 
   4   6   7    10058.12    10512.31     85.60 o 
   5   6   7       27.93       59.72     26.33 o 
   6   6   7     1043.31     1117.92     28.16 o 
   7   6   7     1647.16     1577.83     36.03 o 
   8   6   7       45.24       50.08     25.79 o 
   9   6   7      270.55      283.41     25.36 o 
  10   6   7      981.49      934.47     48.96 o 
  11   6   7      214.75      162.32     27.59 o 
  12   6   7       29.13        1.41     38.46 o 
  13   6   7      421.63      331.82     38.31 o 
 -12   7   7        0.16       10.24     46.78 o 
 -11   7   7      211.94      216.59     41.81 o 
 -10   7   7      140.59       92.86     46.12 o 
  -9   7   7      146.86      139.10     36.37 o 
  -8   7   7        5.24       10.73     22.00 o 
  -7   7   7       10.46      -21.19     32.25 o 
  -6   7   7      123.79      132.43     22.65 o 
  -5   7   7     3951.60     3909.51    289.84 o 
  -4   7   7      133.83      152.37     29.08 o 
  -3   7   7       17.40       -4.95     30.40 o 
  -2   7   7      865.91      916.03     36.39 o 
  -1   7   7     1169.25     1185.47     54.33 o 
   0   7   7       36.10       33.64     25.03 o 
   1   7   7     5374.96     5625.28     87.01 o 
   2   7   7      198.32      209.36     43.57 o 
   3   7   7     1502.14     1580.84     35.26 o 
   4   7   7      319.98      346.24     26.84 o 
   5   7   7     4639.20     4684.88    124.84 o 
   6   7   7      645.20      660.44     33.16 o 
   7   7   7       14.48      -14.36     35.83 o 
   8   7   7     1013.41     1019.81     31.43 o 
   9   7   7       53.89       44.45     28.25 o 
  10   7   7        2.44       -4.22     25.67 o 
  11   7   7     2012.91     1924.71     77.89 o 
  12   7   7       77.53       45.23     41.91 o 
 -12   8   7       16.37       41.96    133.81 o 
 -11   8   7        1.57       -2.78    155.48 o 
 -10   8   7      317.06      382.36     42.72 o 
  -9   8   7      344.03      340.64     26.04 o 
  -8   8   7     3136.71     3075.16     55.80 o 
  -7   8   7      403.37      367.14     32.18 o 
  -6   8   7      359.87      376.01     27.22 o 
  -5   8   7        5.45       -5.56     28.72 o 
  -4   8   7     4220.35     4050.31    151.22 o 
  -3   8   7        7.12       -9.47     24.22 o 
  -2   8   7     2228.00     2347.77    111.02 o 
  -1   8   7      514.26      501.28     71.41 o 
   0   8   7      111.04       66.84     30.29 o 
   1   8   7        0.12        6.71     24.98 o 
   2   8   7     1211.15     1309.48     35.88 o 
   3   8   7       51.43       21.16     25.43 o 
   4   8   7     2533.05     2591.95     43.76 o 
   5   8   7      342.05      364.85     31.94 o 
   6   8   7     2457.23     2601.68     91.93 o 
   7   8   7       15.87       21.25     31.12 o 
   8   8   7     1579.66     1574.40     37.06 o 
   9   8   7      500.59      552.43     34.54 o 
  10   8   7      100.26       54.46     28.47 o 
  11   8   7       39.54       47.63     39.20 o 
  12   8   7     1020.91      906.94     70.69 o 
 -11   9   7      116.72      199.97     67.75 o 
 -10   9   7       28.39      -39.37     41.89 o 
  -9   9   7        3.63      -25.12     35.48 o 
  -8   9   7      119.80      153.49     29.92 o 
  -7   9   7     4984.60     5033.64    216.47 o 
  -6   9   7       15.74       50.60     25.91 o 
  -5   9   7     2038.37     1979.34     31.13 o 
  -4   9   7       13.63       32.07     27.20 o 
  -3   9   7     2654.84     2707.30     52.66 o 
  -2   9   7      134.33      182.07     61.76 o 
  -1   9   7      388.79      420.66     30.13 o 
   0   9   7      156.38      171.14     27.44 o 
   1   9   7     3586.27     3951.65     46.14 o 
   2   9   7       32.82       54.88     30.13 o 
   3   9   7     6906.64     7188.22     73.24 o 
   4   9   7       68.06       73.81     30.24 o 
   5   9   7      588.58      625.65     37.50 o 
   6   9   7     1071.76     1159.14     38.07 o 
   7   9   7        6.08      -36.10     42.67 o 
   8   9   7      300.08      318.24     34.72 o 
   9   9   7     1842.67     1876.04     56.27 o 
  10   9   7       38.58       34.04     38.23 o 
  11   9   7        5.07       41.91     70.69 o 
  12   9   7      195.35      168.81     71.69 o 
 -11  10   7      119.47      129.50     62.19 o 
 -10  10   7     1227.08     1204.46     47.88 o 
  -9  10   7       60.41       76.53     70.50 o 
  -8  10   7       61.10       65.21     35.55 o 
  -7  10   7      251.16      225.08     30.40 o 
  -6  10   7     2892.74     3000.21     60.89 o 
  -5  10   7       37.62       65.94     31.41 o 
  -4  10   7     2315.51     2314.90     99.17 o 
  -3  10   7       76.39       93.39     27.40 o 
  -2  10   7      106.75      123.54     54.90 o 
  -1  10   7        0.30        9.80     29.89 o 
   0  10   7     6196.24     6395.10    150.53 o 
   1  10   7      300.63      303.84     29.58 o 
   2  10   7     1204.43     1173.07     31.80 o 
   3  10   7      255.72      275.13     36.31 o 
   4  10   7     1260.89     1357.91     55.09 o 
   5  10   7      321.91      311.46     35.78 o 
   6  10   7      454.37      406.42     35.44 o 
   7  10   7      670.35      756.69     41.95 o 
   8  10   7       18.17        4.88     28.08 o 
   9  10   7        6.07        6.38     32.18 o 
  10  10   7     1559.48     1560.48     43.71 o 
  11  10   7       35.63       68.35     51.10 o 
 -10  11   7      114.67       51.35     38.35 o 
  -9  11   7     1636.82     1597.13    123.03 o 
  -8  11   7        2.42      -41.64     41.64 o 
  -7  11   7     1222.16     1214.35     46.89 o 
  -6  11   7       13.14      100.58     53.20 o 
  -5  11   7       27.55       36.00     45.70 o 
  -4  11   7       18.85       31.25     31.12 o 
  -3  11   7      945.64      956.80     40.12 o 
  -2  11   7      608.12      640.87     33.65 o 
  -1  11   7       76.40       44.09     32.93 o 
   0  11   7       13.65       -6.97     27.08 o 
   1  11   7     4349.79     4579.32     42.03 o 
   2  11   7       85.00       74.58     34.23 o 
   3  11   7       16.57       18.26     33.88 o 
   4  11   7      131.47      172.61     35.85 o 
   5  11   7      685.53      632.24     47.93 o 
   6  11   7      168.54      210.58     40.35 o 
   7  11   7     1485.95     1444.79     36.26 o 
   8  11   7       55.78       70.29     42.33 o 
   9  11   7      539.97      561.24     38.32 o 
  10  11   7       35.07       83.11     44.49 o 
  -9  12   7      133.87      195.77    104.11 o 
  -8  12   7      993.66     1030.18     50.96 o 
  -7  12   7        4.61      -35.05     42.35 o 
  -6  12   7       27.31       39.06     35.06 o 
  -5  12   7       26.24       24.67     29.51 o 
  -4  12   7      744.94      822.89     38.16 o 
  -3  12   7        0.95       23.73     29.16 o 
  -2  12   7     1122.84     1118.11     33.31 o 
  -1  12   7      117.46      151.63     31.60 o 
   0  12   7       82.22       87.40     32.09 o 
   1  12   7       21.20       32.85     32.53 o 
   2  12   7     3066.37     3288.40     51.09 o 
   3  12   7       99.71       75.06     32.75 o 
   4  12   7       19.96      -23.14     39.30 o 
   5  12   7      393.12      413.24     39.75 o 
   6  12   7      132.31      101.13     38.77 o 
   7  12   7      159.91      181.02     45.55 o 
   8  12   7     1280.25     1260.50     39.21 o 
   9  12   7        8.34       78.54     42.58 o 
  -8  13   7       34.66      -11.94     37.74 o 
  -7  13   7     1882.36     1806.17     42.19 o 
  -6  13   7       15.88       27.48     51.77 o 
  -5  13   7       33.95      125.26     41.39 o 
  -4  13   7      262.40      240.39     70.11 o 
  -3  13   7       55.81       50.39     25.69 o 
  -2  13   7       22.98      -18.32     36.42 o 
  -1  13   7     2867.16     2832.97     50.00 o 
   0  13   7       28.94       57.44     37.20 o 
   1  13   7      211.09      152.44     30.98 o 
   2  13   7       45.77       54.51     37.97 o 
   3  13   7      970.20     1081.16     39.76 o 
   4  13   7      254.68      210.98     46.76 o 
   5  13   7       73.98       76.00     61.72 o 
   6  13   7      191.20      212.58     44.17 o 
   7  13   7      117.95      163.70     42.92 o 
   8  13   7       11.98       22.51     44.02 o 
  -6  14   7      715.05      644.63     68.75 o 
  -5  14   7        5.11       35.63     47.58 o 
  -4  14   7      305.77      306.52     41.54 o 
  -3  14   7       31.84       53.83     43.93 o 
  -2  14   7       14.32       -1.80     34.56 o 
  -1  14   7       36.18       22.90     42.57 o 
   0  14   7     1342.41     1418.31     53.11 o 
   1  14   7       98.61       36.19     65.32 o 
   2  14   7       11.86        9.69     43.58 o 
   3  14   7      112.09      128.35     51.28 o 
   4  14   7      327.00      312.34     44.21 o 
   5  14   7      157.49      208.03     42.91 o 
   6  14   7      506.03      437.66     49.77 o 
   7  14   7       17.82       44.56     59.08 o 
  -4  15   7       12.44        1.25     37.85 o 
  -3  15   7      214.29      161.95     47.33 o 
  -2  15   7        9.94       16.98     53.67 o 
  -1  15   7        9.87       74.09     46.20 o 
   0  15   7        9.18      -47.84     72.71 o 
   1  15   7      556.38      563.76     39.82 o 
   2  15   7       47.99       85.15     91.01 o 
   3  15   7        7.04       31.96     48.39 o 
   4  15   7      484.20      441.59     49.11 o 
   5  15   7       32.22      -13.35     50.53 o 
  -4  -8   8      643.50      567.63     72.56 o 
  -3  -8   8       15.63       63.44     70.73 o 
  -2  -8   8       62.86       83.09     71.37 o 
  -1  -8   8       17.09        7.67     48.73 o 
   0  -8   8      898.91      923.40    104.23 o 
   1  -8   8      502.69      492.12     78.49 o 
   2  -8   8      453.13      387.39     59.10 o 
   3  -8   8        1.52        9.14     42.51 o 
   4  -8   8      527.49      380.82     55.80 o 
  -6  -7   8       14.79       12.96     55.43 o 
  -5  -7   8       81.86      128.55     80.32 o 
  -4  -7   8       83.52       82.02     62.17 o 
  -3  -7   8     1723.31     1799.52     70.94 o 
  -2  -7   8      244.02      261.15    157.18 o 
  -1  -7   8        2.30       91.54     42.15 o 
   0  -7   8       18.33       53.03     38.75 o 
   1  -7   8        6.41        1.73     35.76 o 
   2  -7   8       49.60       86.41     37.64 o 
   3  -7   8     2615.01     2543.75    142.62 o 
   4  -7   8       22.06        6.92     35.16 o 
   5  -7   8      611.29      593.77     50.00 o 
   6  -7   8      128.10       66.12     40.35 o 
  -8  -6   8      355.09      311.28     54.10 o 
  -7  -6   8      331.96      334.57     51.58 o 
  -6  -6   8     1267.24     1299.82     48.70 o 
  -5  -6   8       29.58        1.15     63.15 o 
  -4  -6   8      139.55       60.25     55.01 o 
  -3  -6   8       35.81      144.53     57.39 o 
  -2  -6   8      245.19      335.61     63.58 o 
  -1  -6   8      223.97      237.75     38.35 o 
   0  -6   8      889.47      992.60     63.52 o 
   1  -6   8      229.52      258.58     31.82 o 
   2  -6   8      217.30      201.31     33.56 o 
   3  -6   8      321.62      273.42     38.69 o 
   4  -6   8     2967.31     2774.84    117.34 o 
   5  -6   8       85.30       70.64     52.95 o 
   6  -6   8      192.21      224.62     30.75 o 
   7  -6   8      129.68      101.21     40.77 o 
   8  -6   8      298.83      209.82     30.85 o 
  -9  -5   8      219.64      175.94     54.09 o 
  -8  -5   8        5.97       38.65     43.18 o 
  -7  -5   8       50.08       39.90     44.72 o 
  -6  -5   8      136.95      155.21     38.33 o 
  -5  -5   8     1928.47     2066.59     74.73 o 
  -4  -5   8      173.70      372.18     71.07 o 
  -3  -5   8      166.03      225.18     59.69 o 
  -2  -5   8        2.92       -1.84     47.61 o 
  -1  -5   8      611.10      571.56     32.54 o 
   0  -5   8      227.19      211.44     31.44 o 
   1  -5   8     2870.11     2689.13     87.82 o 
   2  -5   8        2.92        9.02     28.55 o 
   3  -5   8      526.36      508.80     33.45 o 
   4  -5   8       61.94       69.29     32.10 o 
   5  -5   8     2355.43     2284.98     56.78 o 
   6  -5   8        0.05       31.29     29.53 o 
   7  -5   8       69.24      -36.37     36.37 o 
   8  -5   8       39.69      113.88     36.44 o 
   9  -5   8       48.53       67.66     34.07 o 
 -10  -4   8        1.88      -25.91     48.36 o 
  -9  -4   8      356.66      362.45     48.52 o 
  -8  -4   8      800.22      878.29     88.99 o 
  -7  -4   8        9.61        4.82     37.88 o 
  -6  -4   8      100.90      179.06     40.28 o 
  -5  -4   8      163.81      134.56     58.71 o 
  -4  -4   8     2983.77     2733.15     60.76 o 
  -3  -4   8      258.11      227.78     59.27 o 
  -2  -4   8        0.07      -12.93     40.10 o 
  -1  -4   8        1.72       29.59     29.76 o 
   0  -4   8        7.09       25.96     28.41 o 
   1  -4   8      322.13      324.75     29.48 o 
   2  -4   8     4514.61     4448.91    160.08 o 
   3  -4   8       84.33      101.48     30.43 o 
   4  -4   8     1772.52     1733.12     42.12 o 
   5  -4   8      201.93      183.74     29.37 o 
   6  -4   8     2689.81     2632.97    147.04 o 
   7  -4   8       25.45       48.89     30.59 o 
   8  -4   8     1263.43     1194.10     47.68 o 
   9  -4   8       73.30       41.40     33.15 o 
  10  -4   8      619.36      628.50     79.43 o 
 -10  -3   8       91.52      100.90     48.07 o 
  -9  -3   8        6.50       18.94     43.01 o 
  -8  -3   8      227.18      229.77     42.43 o 
  -7  -3   8     3130.07     3309.41    173.74 o 
  -6  -3   8      202.32      179.07     36.10 o 
  -5  -3   8        9.27      -43.03     49.13 o 
  -4  -3   8       64.74       76.10     50.83 o 
  -3  -3   8     1311.79     1355.50     55.47 o 
  -2  -3   8      567.72      613.63     44.30 o 
  -1  -3   8     2072.37     2221.43     69.95 o 
   0  -3   8        6.17       21.87     32.67 o 
   1  -3   8     1546.78     1720.23     33.91 o 
   2  -3   8        1.03       26.04     32.36 o 
   3  -3   8     3929.13     4173.02     90.47 o 
   4  -3   8       67.41       78.13     24.80 o 
   5  -3   8        4.20       -0.81     38.60 o 
   6  -3   8      314.66      284.69     22.06 o 
   7  -3   8      163.59      154.73     31.90 o 
   8  -3   8        4.67       11.72     23.76 o 
   9  -3   8     2124.58     2041.22     88.42 o 
  10  -3   8       37.13        6.37     40.04 o 
  11  -3   8      402.66      371.73     49.68 o 
 -11  -2   8      271.34      276.03     58.97 o 
 -10  -2   8      389.38      310.10     44.23 o 
  -9  -2   8        6.24       -6.42     37.87 o 
  -8  -2   8      156.32      193.85     42.52 o 
  -7  -2   8      379.88      398.55     61.89 o 
  -6  -2   8     3431.12     3782.39    174.03 o 
  -5  -2   8      435.70      437.76     68.33 o 
  -4  -2   8      335.34      309.25     50.93 o 
  -3  -2   8        4.67        6.76     36.35 o 
  -2  -2   8       22.54       38.50     36.80 o 
  -1  -2   8      173.63      188.08     27.97 o 
   0  -2   8     4202.77     4386.09     73.64 o 
   1  -2   8       16.71       74.56     26.20 o 
   2  -2   8     3295.15     3340.08     64.78 o 
   3  -2   8       13.63       19.94     21.37 o 
   4  -2   8     1907.59     1957.68     46.35 o 
   5  -2   8      124.02      118.45     22.30 o 
   6  -2   8     4850.48     4913.84     87.48 o 
   7  -2   8      408.44      417.27     24.48 o 
   8  -2   8      374.93      415.23     58.30 o 
   9  -2   8       84.37       85.18     30.94 o 
  10  -2   8     2865.60     2798.53    173.41 o 
  11  -2   8        2.51       16.08     37.22 o 
 -11  -1   8      205.14      218.84     64.53 o 
 -10  -1   8      307.65      282.68     54.51 o 
  -9  -1   8     1069.44     1060.30     63.94 o 
  -8  -1   8       82.89       77.84     59.88 o 
  -7  -1   8      133.34       97.81     47.01 o 
  -6  -1   8      232.44      186.07     44.64 o 
  -5  -1   8     1148.19     1163.27     53.92 o 
  -4  -1   8      316.06      330.81     39.85 o 
  -3  -1   8      206.52      202.68     31.36 o 
  -2  -1   8        2.32        6.62     31.71 o 
  -1  -1   8      405.38      437.30     28.74 o 
   0  -1   8      248.96      281.73     28.24 o 
   1  -1   8     7661.65     8019.85    125.18 o 
   2  -1   8      446.30      435.62     24.43 o 
   3  -1   8      938.49      961.76     27.58 o 
   4  -1   8      675.02      686.63     23.20 o 
   5  -1   8     1977.53     2035.59     29.71 o 
   6  -1   8        8.95       -2.86     24.63 o 
   7  -1   8     4972.23     4801.23    224.03 o 
   8  -1   8      358.06      389.54     29.05 o 
   9  -1   8     1503.24     1446.87     46.13 o 
  10  -1   8       92.99       65.82     57.29 o 
  11  -1   8     1838.65     1727.64    174.77 o 
  12  -1   8       34.23       30.87     40.45 o 
 -12   0   8       57.25       29.37     47.08 o 
 -11   0   8       88.21       91.08     50.84 o 
 -10   0   8       10.96      -24.49     46.33 o 
  -9   0   8      419.42      394.34     46.88 o 
  -8   0   8     1132.85     1094.00     82.04 o 
  -7   0   8      286.31      232.81     40.79 o 
  -6   0   8      465.74      499.93     45.86 o 
  -5   0   8       19.47       46.38     32.25 o 
  -4   0   8       44.56       83.40     37.48 o 
  -3   0   8      705.57      733.24     37.12 o 
  -2   0   8     6624.31     6755.73    123.78 o 
  -1   0   8      482.85      490.77     29.43 o 
   0   0   8      207.99      203.98     26.75 o 
   1   0   8      136.27      159.40     26.45 o 
   2   0   8     5549.11     5737.37    100.44 o 
   3   0   8       60.69       61.24     22.81 o 
   4   0   8      153.76      103.46     25.87 o 
   5   0   8      258.23      256.39     22.32 o 
   6   0   8      234.15      285.42     30.10 o 
   7   0   8       43.79       21.31     30.04 o 
   8   0   8     5062.44     5007.66    245.62 o 
   9   0   8       26.92       72.46     32.20 o 
  10   0   8     1205.09     1092.64     68.80 o 
  11   0   8      380.66      328.07     38.78 o 
  12   0   8      677.96      713.74     36.62 o 
 -12   1   8      373.89      328.87     77.87 o 
 -11   1   8      227.63      206.20     60.04 o 
 -10   1   8       30.13       48.15     38.28 o 
  -9   1   8      166.16      150.89     45.40 o 
  -8   1   8       65.77       30.73     34.27 o 
  -7   1   8     1852.73     1831.57     42.21 o 
  -6   1   8      681.13      657.46     33.70 o 
  -5   1   8     1109.68     1130.55     40.48 o 
  -4   1   8      137.70      157.87     30.79 o 
  -3   1   8     1332.67     1394.01     77.06 o 
  -2   1   8     1137.68     1181.49     36.08 o 
  -1   1   8     7856.36     8007.72    187.75 o 
   0   1   8       54.64       65.12     32.35 o 
   1   1   8     2541.15     2632.01     43.75 o 
   2   1   8      350.98      385.36     26.96 o 
   3   1   8     3668.21     3877.24     74.45 o 
   4   1   8        6.19      -23.67     25.87 o 
   5   1   8      613.15      628.86     26.73 o 
   6   1   8      343.30      361.50     25.28 o 
   7   1   8      429.62      466.30     28.90 o 
   8   1   8       26.27       16.31     24.38 o 
   9   1   8     3514.23     3545.70    166.46 o 
  10   1   8        5.19       37.39     33.48 o 
  11   1   8      454.61      466.66     44.26 o 
  12   1   8      548.56      568.22     43.79 o 
 -12   2   8        0.91       52.29     46.76 o 
 -11   2   8       87.68       53.16     41.63 o 
 -10   2   8      315.41      312.53     36.80 o 
  -9   2   8       96.33       48.20     36.11 o 
  -8   2   8       41.00       77.82     31.91 o 
  -7   2   8      799.12      783.41     43.32 o 
  -6   2   8     6845.45     6752.98    266.26 o 
  -5   2   8      421.51      404.05     31.00 o 
  -4   2   8      387.23      388.15     31.56 o 
  -3   2   8        8.23       -1.03     31.04 o 
  -2   2   8      325.20      399.71     32.54 o 
  -1   2   8      260.68      273.28     32.92 o 
   0   2   8    10331.92    10835.42    110.16 o 
   1   2   8       12.58       24.87     26.07 o 
   2   2   8     3349.05     3701.33     50.58 o 
   3   2   8      341.21      350.87     26.81 o 
   4   2   8      998.06     1100.74     33.20 o 
   5   2   8       12.59       32.47     25.89 o 
   6   2   8      631.47      593.73     24.10 o 
   7   2   8      992.43     1012.14     31.42 o 
   8   2   8      799.36      818.74     29.92 o 
   9   2   8      442.54      447.29     28.38 o 
  10   2   8     1965.87     1978.67     51.45 o 
  11   2   8      123.57       74.36     31.99 o 
  12   2   8      123.34       98.29     42.99 o 
 -12   3   8       10.53       31.74     51.63 o 
 -11   3   8       52.33       25.71     42.20 o 
 -10   3   8      257.97      301.27     39.31 o 
  -9   3   8     4922.42     4716.62     91.08 o 
  -8   3   8      490.19      426.03     33.59 o 
  -7   3   8        5.79       24.81     33.27 o 
  -6   3   8      162.51      205.99     29.35 o 
  -5   3   8      344.12      375.13     30.23 o 
  -4   3   8      347.16      363.44     30.95 o 
  -3   3   8      523.78      595.71     31.99 o 
  -2   3   8       40.60       15.02     31.05 o 
  -1   3   8     1964.75     2196.80     41.33 o 
   0   3   8      214.16      121.18     40.58 o 
   1   3   8     6460.75     6308.57    336.05 o 
   2   3   8       13.28      -26.40     26.40 o 
   3   3   8      181.85      213.08     32.66 o 
   4   3   8      655.12      679.31     28.83 o 
   5   3   8      309.63      294.63     26.50 o 
   6   3   8       96.18      106.57     18.18 o 
   7   3   8     4128.35     4474.65    131.08 o 
   8   3   8        1.27      -23.67     30.43 o 
   9   3   8       32.14       48.19     23.93 o 
  10   3   8      813.34      804.24     42.82 o 
  11   3   8      495.63      564.55     56.40 o 
  12   3   8      362.24      329.06     32.05 o 
  13   3   8      412.07      417.23     60.81 o 
 -12   4   8     1124.48     1031.52     50.21 o 
 -11   4   8        9.07       35.77     41.73 o 
 -10   4   8       43.86       29.30     36.14 o 
  -9   4   8      648.82      654.34     58.69 o 
  -8   4   8     2743.02     2640.15     38.24 o 
  -7   4   8      617.56      705.33     54.39 o 
  -6   4   8        0.81      -22.82     22.82 o 
  -5   4   8        3.14        8.44     23.49 o 
  -4   4   8       15.74       28.90     29.63 o 
  -3   4   8       20.82       43.28     30.23 o 
  -2   4   8     3215.64     2953.98    188.73 o 
  -1   4   8       13.41       46.05     29.83 o 
   0   4   8     1175.02     1169.88     59.76 o 
   1   4   8      333.74      365.90     30.17 o 
   2   4   8     1086.52      972.28     29.66 o 
   3   4   8      112.28      106.25     40.31 o 
   4   4   8     2367.31     2390.11    116.81 o 
   5   4   8     1540.10     1632.61     28.80 o 
   6   4   8      843.49      820.24     27.33 o 
   7   4   8      331.01      368.81     31.26 o 
   8   4   8     4292.71     4224.93     86.04 o 
   9   4   8        1.43       60.10     24.13 o 
  10   4   8        6.20        7.03     32.46 o 
  11   4   8      708.28      647.66     61.89 o 
  12   4   8      175.93      175.72     50.39 o 
  13   4   8      234.79      175.76     40.93 o 
 -12   5   8      250.41      137.81     47.86 o 
 -11   5   8      382.94      327.99     42.93 o 
 -10   5   8       15.65        8.78     50.30 o 
  -9   5   8      177.65      195.73     30.30 o 
  -8   5   8       37.67       40.75     31.73 o 
  -7   5   8     1570.07     1755.44     49.04 o 
  -6   5   8       36.04       16.77     28.07 o 
  -5   5   8     1878.13     1830.60     41.99 o 
  -4   5   8        0.05       28.92     29.16 o 
  -3   5   8     2458.01     2777.02     36.16 o 
  -2   5   8        1.14      -30.71     30.71 o 
  -1   5   8     7699.74     8331.74     99.49 o 
   0   5   8      165.82      203.91     48.06 o 
   1   5   8      173.57      199.36     32.10 o 
   2   5   8     1180.41     1242.87     35.19 o 
   3   5   8      974.04     1085.75     69.26 o 
   4   5   8       33.15       24.07     26.74 o 
   5   5   8     5179.73     5275.18    201.18 o 
   6   5   8      568.07      603.98     38.38 o 
   7   5   8      597.64      623.03     40.96 o 
   8   5   8       85.67       40.35     32.23 o 
   9   5   8     2460.24     2452.25     60.77 o 
  10   5   8      412.64      383.18     28.92 o 
  11   5   8       15.80       42.21     32.57 o 
  12   5   8      291.01      258.37     37.19 o 
  13   5   8      317.67      291.19     76.06 o 
 -12   6   8       29.92      104.32     93.25 o 
 -11   6   8       37.54       64.45     41.48 o 
 -10   6   8     1209.10     1168.86     32.21 o 
  -9   6   8       50.12      103.65     36.59 o 
  -8   6   8        6.32        0.99     31.17 o 
  -7   6   8        0.62      -41.82     45.40 o 
  -6   6   8      227.19      259.74     27.63 o 
  -5   6   8      485.78      496.90     29.68 o 
  -4   6   8     4753.48     4997.24     89.18 o 
  -3   6   8      252.22      265.89     25.12 o 
  -2   6   8     4148.03     4077.71     83.94 o 
  -1   6   8      372.97      346.81     37.88 o 
   0   6   8    10003.94    10736.82    203.24 o 
   1   6   8       96.14      109.24     22.46 o 
   2   6   8      298.81      297.61     27.18 o 
   3   6   8      567.23      541.12     28.15 o 
   4   6   8      349.33      401.17     27.11 o 
   5   6   8       76.53       77.96     26.60 o 
   6   6   8    12232.93    12816.15    154.07 o 
   7   6   8        8.47       28.36     29.98 o 
   8   6   8     1798.84     1895.43     35.54 o 
   9   6   8      101.54       60.17     30.15 o 
  10   6   8       14.28       11.58     34.26 o 
  11   6   8      475.33      406.57     36.05 o 
  12   6   8      621.39      606.33     38.44 o 
 -12   7   8        0.15       41.97     45.98 o 
 -11   7   8      280.01      238.15     42.10 o 
 -10   7   8        1.90      -26.09     37.94 o 
  -9   7   8     1889.48     2009.69     81.72 o 
  -8   7   8      157.48      143.64     31.21 o 
  -7   7   8      124.56      133.41     32.00 o 
  -6   7   8       45.05       33.49     32.94 o 
  -5   7   8       75.97       76.92     27.97 o 
  -4   7   8      143.04      163.53     28.53 o 
  -3   7   8     8108.30     8409.25    119.47 o 
  -2   7   8       26.24       18.14     29.84 o 
  -1   7   8      324.27      348.68     30.87 o 
   0   7   8      345.74      312.59     31.08 o 
   1   7   8     6185.38     6506.00    199.85 o 
   2   7   8        5.61        1.59     31.03 o 
   3   7   8     4024.72     4220.77     40.33 o 
   4   7   8      512.12      582.82     27.62 o 
   5   7   8     2099.05     2061.22     40.16 o 
   6   7   8        1.09      -22.19     29.88 o 
   7   7   8     2936.19     3053.03     54.93 o 
   8   7   8       65.48       87.88     36.20 o 
   9   7   8      532.04      529.38     30.45 o 
  10   7   8      593.82      557.17     26.17 o 
  11   7   8        5.86        3.52     36.54 o 
  12   7   8       46.51       -8.46     41.62 o 
 -11   8   8        6.00      -30.80     47.78 o 
 -10   8   8      378.27      487.74     42.14 o 
  -9   8   8        1.27       38.73     35.72 o 
  -8   8   8     1190.83     1272.51     39.12 o 
  -7   8   8       40.43      -21.47     31.69 o 
  -6   8   8     1071.75     1175.75     77.12 o 
  -5   8   8      118.32      113.20     43.69 o 
  -4   8   8      225.87      236.97     31.49 o 
  -3   8   8      782.26      835.73     36.62 o 
  -2   8   8    12516.43    12628.14     47.52 o 
  -1   8   8       98.59       59.50     30.02 o 
   0   8   8       98.07      137.31     29.34 o 
   1   8   8      151.29      150.31     25.91 o 
   2   8   8       79.32       55.69     30.65 o 
   3   8   8      343.66      322.23     22.50 o 
   4   8   8      491.16      484.82     32.21 o 
   5   8   8      189.88      175.24     30.81 o 
   6   8   8       32.95        0.98     39.99 o 
   7   8   8      248.21      320.42     25.74 o 
   8   8   8     1423.94     1409.77     31.43 o 
   9   8   8      467.28      480.99     29.57 o 
  10   8   8      145.59       72.77     29.82 o 
  11   8   8      388.38      327.99     43.53 o 
  12   8   8        1.97       -6.53     45.05 o 
 -11   9   8     1032.72      963.96     48.74 o 
 -10   9   8        9.98       53.04     79.72 o 
  -9   9   8        7.99       48.06     33.45 o 
  -8   9   8       56.54       47.97     29.18 o 
  -7   9   8     1297.58     1336.55     36.63 o 
  -6   9   8      637.44      615.11     27.93 o 
  -5   9   8     2396.22     2494.26     60.89 o 
  -4   9   8       21.81       40.64     27.25 o 
  -3   9   8       24.64       43.00     22.57 o 
  -2   9   8       78.91       73.23     29.89 o 
  -1   9   8     2665.31     2755.59    152.92 o 
   0   9   8      244.85      280.97     24.47 o 
   1   9   8      714.31      666.23     31.45 o 
   2   9   8      317.69      310.06     25.43 o 
   3   9   8      512.39      489.72     30.75 o 
   4   9   8        3.66       52.31     30.23 o 
   5   9   8     6047.90     6311.41    156.52 o 
   6   9   8        1.44      -18.96     35.23 o 
   7   9   8      189.60      209.71     35.40 o 
   8   9   8     1154.29     1181.85     35.91 o 
   9   9   8      173.02      155.99     32.95 o 
  10   9   8      366.96      380.40     38.45 o 
  11   9   8      640.74      648.12     53.48 o 
 -10  10   8      619.58      605.12     39.92 o 
  -9  10   8       30.43        9.59     43.10 o 
  -8  10   8       24.78       60.02     35.14 o 
  -7  10   8        0.91      -27.35     39.52 o 
  -6  10   8      206.51      202.18     32.58 o 
  -5  10   8        0.94      -12.68     39.18 o 
  -4  10   8      154.34      192.80     51.15 o 
  -3  10   8        2.76       50.99     39.82 o 
  -2  10   8        8.74      -27.57     27.57 o 
  -1  10   8      173.19      164.86     28.73 o 
   0  10   8     2449.13     2420.28    183.60 o 
   1  10   8      367.54      388.92     32.80 o 
   2  10   8     2838.86     2905.51     67.17 o 
   3  10   8      441.78      406.47     26.01 o 
   4  10   8       92.06      106.67     28.78 o 
   5  10   8      213.67      189.36     35.11 o 
   6  10   8     3012.91     2993.04     51.00 o 
   7  10   8       67.26       61.37     40.78 o 
   8  10   8       50.61      115.97     32.59 o 
   9  10   8      517.81      574.04     39.29 o 
  10  10   8       51.37       12.10     42.37 o 
  11  10   8       24.01      -17.66     42.01 o 
 -10  11   8        3.14      -38.36     38.36 o 
  -9  11   8      663.27      713.96     48.57 o 
  -8  11   8       16.22       68.33     57.10 o 
  -7  11   8      160.00       80.39     55.35 o 
  -6  11   8       98.26       57.55     42.59 o 
  -5  11   8      930.15     1072.01     38.46 o 
  -4  11   8        7.34       44.34     25.86 o 
  -3  11   8     4657.02     4803.00     92.03 o 
  -2  11   8        0.11       40.09     32.36 o 
  -1  11   8     1609.36     1649.17     30.52 o 
   0  11   8      722.59      765.00     34.63 o 
   1  11   8      167.41      165.56     33.88 o 
   2  11   8       31.06       27.97     33.75 o 
   3  11   8      628.64      623.64     35.11 o 
   4  11   8      209.97      210.99     42.10 o 
   5  11   8       87.92       97.53     53.94 o 
   6  11   8      391.87      422.38     33.85 o 
   7  11   8     1365.68     1336.06     57.35 o 
   8  11   8       94.91       68.80     38.29 o 
   9  11   8      339.44      383.02     51.94 o 
  10  11   8      296.43      360.89     58.18 o 
  -9  12   8        6.36      -13.77     37.78 o 
  -8  12   8       10.48       37.00     47.30 o 
  -7  12   8       33.31       38.87     67.98 o 
  -6  12   8     2270.68     2177.02     38.04 o 
  -5  12   8       41.49      -26.04     35.93 o 
  -4  12   8       51.22       92.13     29.43 o 
  -3  12   8      182.50      150.41     30.21 o 
  -2  12   8     3980.90     3954.25     86.60 o 
  -1  12   8       33.12       60.53     31.41 o 
   0  12   8      631.79      655.59     33.12 o 
   1  12   8      301.07      322.57     32.83 o 
   2  12   8      268.08      267.78     27.37 o 
   3  12   8        3.68       13.11     32.03 o 
   4  12   8     3685.20     3863.99     61.46 o 
   5  12   8        2.51      -34.64     52.71 o 
   6  12   8      108.31       93.22     48.77 o 
   7  12   8      488.41      510.64     46.09 o 
   8  12   8       98.21      134.37     37.01 o 
   9  12   8      307.28      371.56     50.15 o 
  -8  13   8       86.45        1.32     80.25 o 
  -7  13   8        9.04       60.26     90.22 o 
  -6  13   8       25.06       -5.45     41.05 o 
  -5  13   8     2001.87     1786.91    103.18 o 
  -4  13   8        0.55       14.30     29.79 o 
  -3  13   8      221.21      178.41     36.24 o 
  -2  13   8       38.13       20.30     36.50 o 
  -1  13   8      493.76      474.84     76.63 o 
   0  13   8       18.81      -26.06     46.02 o 
   1  13   8     1857.45     1862.05     56.92 o 
   2  13   8      346.61      347.07     31.07 o 
   3  13   8      554.23      608.33     39.20 o 
   4  13   8       29.30       10.28     37.48 o 
   5  13   8      988.57      977.64     46.87 o 
   6  13   8       54.70       26.24     44.37 o 
   7  13   8      158.31      195.92     46.09 o 
   8  13   8      347.53      263.46     50.60 o 
  -6  14   8      261.10      201.83     39.88 o 
  -5  14   8       39.56       28.38     47.78 o 
  -4  14   8     1713.59     1637.18     67.51 o 
  -3  14   8        2.82       10.99     41.51 o 
  -2  14   8        0.00       39.52     34.45 o 
  -1  14   8      339.10      358.71     42.99 o 
   0  14   8        3.21        8.71     53.54 o 
   1  14   8        1.66       44.67     56.97 o 
   2  14   8      982.55      944.53     55.20 o 
   3  14   8       26.58      -53.78     54.73 o 
   4  14   8      102.60       28.54     43.70 o 
   5  14   8      210.74      160.96     43.72 o 
   6  14   8      143.88       87.50     50.41 o 
   7  14   8      136.62      181.75     48.69 o 
  -4  15   8       59.11        4.80     37.49 o 
  -3  15   8      281.61      304.30     33.37 o 
  -2  15   8       24.62       -8.21     40.48 o 
  -1  15   8       77.61       64.29     42.25 o 
   0  15   8       93.26      129.55     46.35 o 
   1  15   8        2.41      -43.09     47.31 o 
   2  15   8        6.44       -8.16     40.57 o 
   3  15   8     1339.61     1280.00     51.27 o 
   4  15   8       62.52      126.86     48.36 o 
   5  15   8       25.55       74.61     47.70 o 
  -4  -7   9       74.82       74.22     84.92 o 
  -3  -7   9      332.93      421.99     73.07 o 
  -2  -7   9      188.36      134.30     76.14 o 
  -1  -7   9     1628.81     1486.80    195.20 o 
   0  -7   9      427.28      451.86     47.25 o 
   1  -7   9       37.77       35.32     37.97 o 
   2  -7   9       46.39      -19.78     63.74 o 
   3  -7   9       18.20       39.15     42.58 o 
   4  -7   9       69.75       68.72     39.33 o 
  -6  -6   9       35.82       36.48     50.51 o 
  -5  -6   9      308.94      304.39     67.75 o 
  -4  -6   9      607.47      498.73     65.32 o 
  -3  -6   9       24.68       -5.71     66.17 o 
  -2  -6   9      719.39      633.90     78.42 o 
  -1  -6   9       32.71       12.07     44.17 o 
   0  -6   9     2286.69     2206.85    144.47 o 
   1  -6   9      161.49      200.18     38.59 o 
   2  -6   9      247.76      167.29     38.84 o 
   3  -6   9       36.06       80.68     49.93 o 
   4  -6   9        2.50       16.29     31.51 o 
   5  -6   9      100.44      123.41     41.26 o 
   6  -6   9     2074.82     1842.34    115.01 o 
  -8  -5   9      276.88      317.45     49.12 o 
  -7  -5   9      124.26      123.04     51.27 o 
  -6  -5   9        7.42        0.39     93.25 o 
  -5  -5   9       28.53      -14.27     79.25 o 
  -4  -5   9      282.52      266.60     56.46 o 
  -3  -5   9     1718.40     1759.68     62.55 o 
  -2  -5   9       22.32       49.62     55.39 o 
  -1  -5   9      655.60      652.42     38.28 o 
   0  -5   9      343.60      332.68     34.46 o 
   1  -5   9     2859.50     2813.60     70.26 o 
   2  -5   9     1257.98     1202.12     61.78 o 
   3  -5   9      797.43      770.94     32.83 o 
   4  -5   9      111.35       61.24     49.75 o 
   5  -5   9      875.93      796.31     55.95 o 
   6  -5   9       37.27       18.66     46.55 o 
   7  -5   9     2027.45     1954.47     44.09 o 
   8  -5   9        1.64       12.74     51.73 o 
  -9  -4   9        9.99       -0.72     48.09 o 
  -8  -4   9     1033.61     1015.24     60.74 o 
  -7  -4   9      571.66      475.80     57.50 o 
  -6  -4   9       87.89       64.15     45.00 o 
  -5  -4   9        4.20       84.24     55.94 o 
  -4  -4   9       49.61       55.22     57.48 o 
  -3  -4   9      487.20      385.80     62.31 o 
  -2  -4   9     2682.81     2818.00    276.51 o 
  -1  -4   9      185.59      191.80     34.97 o 
   0  -4   9       64.53       79.48     33.84 o 
   1  -4   9       58.39       17.75     29.01 o 
   2  -4   9      436.45      442.89     33.79 o 
   3  -4   9       80.83       71.41     33.71 o 
   4  -4   9     2329.82     2329.48    107.99 o 
   5  -4   9       32.57       -0.29     27.29 o 
   6  -4   9     1598.54     1586.65     76.93 o 
   7  -4   9       29.50       11.07     30.99 o 
   8  -4   9      738.02      746.18     61.95 o 
   9  -4   9        1.00       76.60     48.80 o 
 -10  -3   9       27.22      -10.35     65.79 o 
  -9  -3   9      134.58       95.94     48.69 o 
  -8  -3   9       41.12       27.71     44.80 o 
  -7  -3   9      702.01      633.99     40.88 o 
  -6  -3   9      751.03      824.69     41.54 o 
  -5  -3   9     1364.76     1460.83     60.84 o 
  -4  -3   9       73.16       53.43    108.01 o 
  -3  -3   9      437.17      437.13     47.87 o 
  -2  -3   9        3.99       21.03     39.53 o 
  -1  -3   9     1377.36     1644.51     62.92 o 
   0  -3   9      188.16      206.62     26.19 o 
   1  -3   9      299.54      331.09     31.70 o 
   2  -3   9      266.21      280.76     29.46 o 
   3  -3   9       10.24       26.59     24.05 o 
   4  -3   9       16.97       -1.11     23.71 o 
   5  -3   9     1515.65     1481.68     88.24 o 
   6  -3   9        8.32       11.04     27.44 o 
   7  -3   9      331.91      300.66     39.88 o 
   8  -3   9      576.58      517.86     41.46 o 
   9  -3   9      257.21      308.33     45.27 o 
  10  -3   9        1.44       65.08     40.70 o 
 -10  -2   9      300.41      276.28     50.34 o 
  -9  -2   9      129.55       84.34     45.04 o 
  -8  -2   9      205.72      231.80     77.46 o 
  -7  -2   9        1.23      -10.40     32.57 o 
  -6  -2   9      265.41      231.01     75.01 o 
  -5  -2   9      569.39      531.84     63.24 o 
  -4  -2   9     3281.44     3479.47    230.34 o 
  -3  -2   9       16.03       20.26     42.96 o 
  -2  -2   9      547.88      527.22     43.45 o 
  -1  -2   9        9.74        4.75     38.23 o 
   0  -2   9     1284.69     1412.69     54.43 o 
   1  -2   9      170.22      179.92     27.67 o 
   2  -2   9      669.96      687.33     39.06 o 
   3  -2   9      129.46      136.98     29.35 o 
   4  -2   9     1338.75     1398.51     34.86 o 
   5  -2   9      608.98      593.11     28.82 o 
   6  -2   9     4574.23     4553.07    181.73 o 
   7  -2   9       36.69       55.97     46.56 o 
   8  -2   9       57.27       69.97     27.33 o 
   9  -2   9      614.57      589.97     32.30 o 
  10  -2   9       24.95       -0.21     63.82 o 
 -11  -1   9       19.34       31.29     48.94 o 
 -10  -1   9        0.16       14.90     88.60 o 
  -9  -1   9       69.80       70.29     40.90 o 
  -8  -1   9      489.71      528.90     69.66 o 
  -7  -1   9      372.94      395.57     62.43 o 
  -6  -1   9       24.55       21.08     46.12 o 
  -5  -1   9       39.17       48.90     36.00 o 
  -4  -1   9       40.38       56.58     34.93 o 
  -3  -1   9     2059.35     2268.67     44.66 o 
  -2  -1   9        3.71       -0.87     23.93 o 
  -1  -1   9      948.88      917.16     27.71 o 
   0  -1   9       14.95        9.74     26.73 o 
   1  -1   9       43.43       51.93     24.94 o 
   2  -1   9      173.34      149.41     26.76 o 
   3  -1   9     6676.69     6967.25    154.53 o 
   4  -1   9      190.94      227.66     25.40 o 
   5  -1   9     1092.05     1130.48     30.32 o 
   6  -1   9      308.57      317.14     33.10 o 
   7  -1   9     4435.69     4614.36    206.56 o 
   8  -1   9       40.29       57.90     48.27 o 
   9  -1   9       38.62       43.88     36.63 o 
  10  -1   9      168.54       88.53     36.14 o 
  11  -1   9      257.56      178.90     35.22 o 
 -11   0   9      133.27      148.42     68.24 o 
 -10   0   9       34.25       56.72     59.59 o 
  -9   0   9       68.20       42.79     47.27 o 
  -8   0   9       43.95       22.33     53.03 o 
  -7   0   9       88.81      104.36     39.15 o 
  -6   0   9     3163.60     3139.64     51.92 o 
  -5   0   9        0.17       -2.74     38.93 o 
  -4   0   9     3897.33     4110.72     56.28 o 
  -3   0   9       24.03       11.39     37.31 o 
  -2   0   9     3238.54     3283.10     44.46 o 
  -1   0   9      650.85      681.72     34.16 o 
   0   0   9     2977.62     3185.22     46.45 o 
   1   0   9      921.76     1040.78     28.07 o 
   2   0   9       14.87       42.19     21.91 o 
   3   0   9      242.80      258.82     25.53 o 
   4   0   9     5849.05     6225.05    131.42 o 
   5   0   9       41.92       14.69     25.52 o 
   6   0   9      253.89      255.92     29.01 o 
   7   0   9      486.57      481.72     24.84 o 
   8   0   9      446.39      542.37     33.10 o 
   9   0   9       33.40       24.70     26.85 o 
  10   0   9      619.79      600.07     47.55 o 
  11   0   9       94.62       69.10     35.97 o 
 -11   1   9      519.67      497.30     60.28 o 
 -10   1   9       88.20       96.84     67.90 o 
  -9   1   9       23.57       40.27     39.44 o 
  -8   1   9       56.53       53.26     40.97 o 
  -7   1   9      703.20      698.88     37.38 o 
  -6   1   9      183.30      181.07     37.10 o 
  -5   1   9     7849.90     8484.60     63.76 o 
  -4   1   9        2.34       -1.56     32.56 o 
  -3   1   9       22.45       37.04     36.71 o 
  -2   1   9      550.83      567.58     33.35 o 
  -1   1   9     5306.00     5447.86    139.88 o 
   0   1   9      792.87      918.21     34.63 o 
   1   1   9     3995.36     4457.30     63.54 o 
   2   1   9        8.67      -10.60     25.93 o 
   3   1   9     3945.41     4032.53    110.75 o 
   4   1   9       14.79        3.99     26.33 o 
   5   1   9     4654.83     5289.38    128.56 o 
   6   1   9       19.68       32.01     28.92 o 
   7   1   9      144.41      173.87     24.61 o 
   8   1   9      964.07      946.03     30.09 o 
   9   1   9      225.56      243.39     31.89 o 
  10   1   9      330.22      381.90     37.09 o 
  11   1   9     1466.76     1370.56     62.84 o 
  12   1   9        2.40       97.76     42.70 o 
 -12   2   9       54.21       80.55     55.74 o 
 -11   2   9        1.21      -49.07     63.64 o 
 -10   2   9       36.97        3.53     42.08 o 
  -9   2   9      209.78      235.58     40.21 o 
  -8   2   9     1568.03     1473.03     60.12 o 
  -7   2   9        2.87       12.83     32.51 o 
  -6   2   9      158.97      130.61     37.41 o 
  -5   2   9      566.84      548.83     35.28 o 
  -4   2   9     2289.06     2284.94     39.63 o 
  -3   2   9      395.25      386.40     45.51 o 
  -2   2   9        8.84      -14.58     31.18 o 
  -1   2   9      326.86      342.52     32.84 o 
   0   2   9       12.25       49.24     31.59 o 
   1   2   9      111.26       96.71     31.96 o 
   2   2   9     6228.65     6787.57    137.60 o 
   3   2   9      149.83      183.97     25.82 o 
   4   2   9     1794.85     1687.63     21.87 o 
   5   2   9       54.08       56.05     21.70 o 
   6   2   9     1942.48     2026.41     30.99 o 
   7   2   9      422.55      384.49     23.07 o 
   8   2   9     1778.17     1632.77     91.37 o 
   9   2   9      268.13      278.03     28.79 o 
  10   2   9      316.90      346.65     37.10 o 
  11   2   9       13.46       83.24     36.11 o 
  12   2   9     1536.96     1424.71     75.11 o 
 -12   3   9       36.97       19.15     46.47 o 
 -11   3   9       15.21       10.38     41.31 o 
 -10   3   9       16.18       44.74     43.27 o 
  -9   3   9     1148.64     1148.28     43.88 o 
  -8   3   9     1083.94     1082.20     44.93 o 
  -7   3   9     3718.01     3839.90     61.85 o 
  -6   3   9       18.87      -18.16     37.01 o 
  -5   3   9      989.60     1029.73     31.72 o 
  -4   3   9      142.11      190.05     34.75 o 
  -3   3   9     1371.20     1442.29     34.05 o 
  -2   3   9      126.76      149.02     38.45 o 
  -1   3   9     2977.62     3103.12     58.08 o 
   0   3   9      607.91      658.63     33.77 o 
   1   3   9      154.35      220.68     32.30 o 
   2   3   9       20.87       30.24     55.84 o 
   3   3   9     4007.15     3848.08    150.98 o 
   4   3   9       27.94       29.37     23.13 o 
   5   3   9      105.50       83.77     25.33 o 
   6   3   9      955.74     1065.86     31.85 o 
   7   3   9      320.74      335.98     29.69 o 
   8   3   9       12.39       46.95     43.44 o 
   9   3   9     3766.96     3802.15    160.72 o 
  10   3   9      210.64      176.40     32.11 o 
  11   3   9      683.70      673.12     33.73 o 
  12   3   9      167.44      104.64     42.89 o 
 -12   4   9      785.11      658.69     53.69 o 
 -11   4   9      343.08      326.67     45.99 o 
 -10   4   9      193.10      174.35     37.40 o 
  -9   4   9       14.56        3.96     36.40 o 
  -8   4   9        4.64       -3.11     31.47 o 
  -7   4   9       78.00       79.16     73.80 o 
  -6   4   9     1414.10     1618.01     37.32 o 
  -5   4   9        0.50        1.72     28.53 o 
  -4   4   9     1483.68     1661.97     55.90 o 
  -3   4   9      161.84      194.03     30.37 o 
  -2   4   9     1139.59     1187.22     33.77 o 
  -1   4   9      341.15      396.21     32.68 o 
   0   4   9     5353.45     5547.93     43.48 o 
   1   4   9      274.61      278.26     36.98 o 
   2   4   9      922.18      892.87     28.56 o 
   3   4   9      387.10      368.64     43.61 o 
   4   4   9     6829.79     7221.20     67.77 o 
   5   4   9      158.03      153.00     22.25 o 
   6   4   9       44.40       15.84     30.62 o 
   7   4   9      263.07      256.74     29.77 o 
   8   4   9        3.11       91.81     35.50 o 
   9   4   9       73.87       67.23     32.89 o 
  10   4   9     4223.62     4036.97    100.15 o 
  11   4   9      120.11      210.47     51.09 o 
  12   4   9      113.65       87.45     36.22 o 
 -12   5   9        8.62      -19.22     46.45 o 
 -11   5   9       94.89      135.63     69.73 o 
 -10   5   9      155.47      182.28     62.63 o 
  -9   5   9      164.77      141.50     36.36 o 
  -8   5   9       76.80        4.75     31.39 o 
  -7   5   9       34.11       49.48     32.31 o 
  -6   5   9      192.56      187.28     33.81 o 
  -5   5   9     2742.54     2827.18     54.22 o 
  -4   5   9      123.46      158.75     64.47 o 
  -3   5   9       29.13       38.84     21.02 o 
  -2   5   9       81.31       96.79     36.09 o 
  -1   5   9        2.29       45.33     30.91 o 
   0   5   9      253.81      302.60     35.83 o 
   1   5   9     9863.61    10358.01    418.88 o 
   2   5   9      143.96      128.03     38.28 o 
   3   5   9     1717.46     1637.98     80.21 o 
   4   5   9      218.43      325.50     26.89 o 
   5   5   9     2472.61     2509.15     38.90 o 
   6   5   9       58.71       59.85     30.41 o 
   7   5   9     1562.42     1594.59     35.45 o 
   8   5   9      920.54      935.46     35.66 o 
   9   5   9       11.26       98.20     32.77 o 
  10   5   9      112.98       55.01     32.32 o 
  11   5   9     1499.46     1500.72    101.54 o 
  12   5   9      138.85      164.09     41.70 o 
 -12   6   9      168.82      196.08     55.63 o 
 -11   6   9        2.25      -45.04     45.04 o 
 -10   6   9        0.21      -35.16     41.80 o 
  -9   6   9      105.63      146.49     37.77 o 
  -8   6   9     2627.19     2533.24     86.52 o 
  -7   6   9       90.32       69.85     32.14 o 
  -6   6   9      515.23      482.09     27.53 o 
  -5   6   9       45.76       -2.92     27.72 o 
  -4   6   9     3194.22     3356.73     36.16 o 
  -3   6   9       24.94       48.46     37.56 o 
  -2   6   9      671.54      622.70     40.33 o 
  -1   6   9       98.58      120.07     30.58 o 
   0   6   9       12.06       10.72     25.07 o 
   1   6   9      312.48      231.76     46.63 o 
   2   6   9     8437.19     8918.70    101.79 o 
   3   6   9       70.53       -9.62     32.12 o 
   4   6   9       50.65      102.43     25.78 o 
   5   6   9     1390.93     1330.13     34.21 o 
   6   6   9      555.56      590.73     37.20 o 
   7   6   9      287.35      337.38     34.81 o 
   8   6   9      924.25      881.11     43.49 o 
   9   6   9       71.26       47.70     32.97 o 
  10   6   9      950.33      928.51     43.83 o 
  11   6   9      463.09      371.08     38.28 o 
  12   6   9      429.61      402.30     36.68 o 
 -11   7   9      124.84      137.76     47.67 o 
 -10   7   9       10.67       39.99     33.60 o 
  -9   7   9      224.64      228.10     29.38 o 
  -8   7   9      320.07      322.46     37.34 o 
  -7   7   9     3456.93     3498.82     48.40 o 
  -6   7   9      235.73      316.84     40.20 o 
  -5   7   9       16.63       16.66     33.35 o 
  -4   7   9      487.32      513.87     52.79 o 
  -3   7   9      567.53      606.79     30.62 o 
  -2   7   9       39.12        6.77     29.54 o 
  -1   7   9      754.64      694.41     43.78 o 
   0   7   9      392.46      355.69     57.05 o 
   1   7   9       34.46       35.52     30.87 o 
   2   7   9      927.95      932.26     28.12 o 
   3   7   9     4061.36     4123.08     39.95 o 
   4   7   9      312.79      315.87     31.96 o 
   5   7   9      322.53      321.73     24.38 o 
   6   7   9      515.84      560.31     37.29 o 
   7   7   9      344.76      286.32     29.54 o 
   8   7   9      182.46      149.22     29.50 o 
   9   7   9      827.96      968.83     34.21 o 
  10   7   9        0.11      -32.99     32.99 o 
  11   7   9       41.36        8.43     31.41 o 
  12   7   9      703.93      536.46     41.99 o 
 -11   8   9      247.33      326.55     89.84 o 
 -10   8   9      535.87      477.03     42.12 o 
  -9   8   9       37.66       25.87     36.78 o 
  -8   8   9       33.60       54.71     35.95 o 
  -7   8   9      477.41      485.60     32.98 o 
  -6   8   9     3235.61     3057.65     41.05 o 
  -5   8   9      182.24      211.81     53.13 o 
  -4   8   9      315.12      321.25     28.52 o 
  -3   8   9       16.64       40.70     28.18 o 
  -2   8   9       67.68       49.32     31.02 o 
  -1   8   9        0.89       18.25     29.59 o 
   0   8   9     4148.68     4303.08     74.14 o 
   1   8   9      102.69       99.95     25.01 o 
   2   8   9     2102.41     2009.12    146.57 o 
   3   8   9      221.39      191.18     31.02 o 
   4   8   9        8.74       50.62     32.23 o 
   5   8   9      288.75      301.38     39.97 o 
   6   8   9     1398.66     1587.33     38.63 o 
   7   8   9      509.66      542.78     34.25 o 
   8   8   9        9.66       53.85     40.52 o 
   9   8   9      338.37      367.95     33.23 o 
  10   8   9     1581.79     1496.18     40.41 o 
  11   8   9       50.13       98.47     36.94 o 
 -11   9   9       51.92        1.53     48.85 o 
 -10   9   9       79.60      153.53     74.16 o 
  -9   9   9      613.25      552.84     30.44 o 
  -8   9   9       48.02       13.48     35.70 o 
  -7   9   9      189.20      297.95    118.56 o 
  -6   9   9       97.64       70.17     31.45 o 
  -5   9   9     2350.10     2441.21    191.78 o 
  -4   9   9       25.98       72.38     51.51 o 
  -3   9   9      637.20      654.81     29.44 o 
  -2   9   9       89.27       62.89     29.63 o 
  -1   9   9     3188.28     3260.07    159.82 o 
   0   9   9        0.43        6.35     27.72 o 
   1   9   9     1761.03     1838.10     44.01 o 
   2   9   9       12.78       37.18     23.76 o 
   3   9   9       15.47      -25.14     57.67 o 
   4   9   9      699.25      744.90    113.91 o 
   5   9   9      292.63      299.61     36.30 o 
   6   9   9       13.68      -31.83     34.96 o 
   7   9   9     6094.76     6353.71    116.60 o 
   8   9   9       91.53       44.90     45.35 o 
   9   9   9      831.34      754.98     33.27 o 
  10   9   9       60.89      104.20     37.60 o 
  11   9   9      300.59      280.36     51.36 o 
 -10  10   9      130.81      172.30     37.97 o 
  -9  10   9       95.73      121.40     39.54 o 
  -8  10   9     2586.58     2690.69    156.71 o 
  -7  10   9       84.90       50.74     36.32 o 
  -6  10   9      174.86      131.91     25.97 o 
  -5  10   9       54.87       55.68     59.10 o 
  -4  10   9      404.86      384.50     35.07 o 
  -3  10   9       88.97       30.40     32.91 o 
  -2  10   9     1194.88     1387.54     35.34 o 
  -1  10   9      218.89      200.70     34.21 o 
   0  10   9     1504.34     1658.16     37.13 o 
   1  10   9      694.58      758.34     35.79 o 
   2  10   9     2951.27     3058.56     40.25 o 
   3  10   9        3.47       11.83     34.28 o 
   4  10   9      773.12      694.49     30.13 o 
   5  10   9      435.12      448.07     35.07 o 
   6  10   9       73.77       71.94     40.98 o 
   7  10   9       36.78       85.56     40.11 o 
   8  10   9     2360.74     2406.87     32.78 o 
   9  10   9        8.24      -37.99     37.99 o 
  10  10   9      182.23      113.32     43.78 o 
  -9  11   9      289.38      303.83     84.56 o 
  -8  11   9        8.56       12.76     40.93 o 
  -7  11   9      451.22      536.55     42.42 o 
  -6  11   9        8.64       22.15     38.30 o 
  -5  11   9       80.84      127.43     36.35 o 
  -4  11   9       30.47      -25.16     37.28 o 
  -3  11   9      634.17      605.06     50.41 o 
  -2  11   9      292.67      282.32     26.93 o 
  -1  11   9     8494.04     8661.95    166.04 o 
   0  11   9      157.51      115.73     34.02 o 
   1  11   9        6.22       -0.88     33.40 o 
   2  11   9       59.04       70.30     35.39 o 
   3  11   9      455.04      459.65     34.11 o 
   4  11   9      266.99      307.84     41.33 o 
   5  11   9     1615.37     1718.12     60.63 o 
   6  11   9      133.66      130.77     32.56 o 
   7  11   9      133.73       99.64     64.17 o 
   8  11   9       48.78       19.33     31.55 o 
   9  11   9      564.43      527.14     40.49 o 
  10  11   9      186.87       66.84     36.83 o 
  -8  12   9       89.92       56.90     38.36 o 
  -7  12   9      131.35      115.21     33.69 o 
  -6  12   9      990.01      979.10     36.04 o 
  -5  12   9       78.47      100.24     35.58 o 
  -4  12   9      503.83      518.50     30.63 o 
  -3  12   9       27.85       60.16     53.90 o 
  -2  12   9       59.27       71.56     30.46 o 
  -1  12   9      217.20      237.28     36.64 o 
   0  12   9     2589.61     2573.82    130.13 o 
   1  12   9        1.05       17.71     51.53 o 
   2  12   9      140.34      128.31     39.12 o 
   3  12   9      350.37      409.29     32.78 o 
   4  12   9        0.02       -3.00     38.88 o 
   5  12   9      152.92      134.59     38.83 o 
   6  12   9     1265.56     1252.67     42.99 o 
   7  12   9        7.10      -11.54     58.95 o 
   8  12   9      154.26      150.50     31.89 o 
   9  12   9      199.65      114.61     42.49 o 
  -7  13   9      251.92      193.40     67.77 o 
  -6  13   9      105.19       67.36     33.61 o 
  -5  13   9      597.35      595.75     94.06 o 
  -4  13   9       11.18       -5.73     34.18 o 
  -3  13   9      462.44      511.98     36.45 o 
  -2  13   9      132.42      111.33     75.44 o 
  -1  13   9       31.91       13.64     30.26 o 
   0  13   9      307.87      285.08     30.98 o 
   1  13   9     1521.44     1623.47    146.68 o 
   2  13   9      340.32      293.44     53.30 o 
   3  13   9       12.27      -16.34     37.42 o 
   4  13   9      104.70      135.10     39.16 o 
   5  13   9       22.01       73.52     44.27 o 
   6  13   9        0.86      -28.25     41.14 o 
   7  13   9      437.26      447.52     51.74 o 
   8  13   9       25.79       -5.95     50.13 o 
  -6  14   9       23.42      -30.23     48.32 o 
  -5  14   9       27.80      -38.03     47.18 o 
  -4  14   9        3.11       19.61     42.67 o 
  -3  14   9        1.92       -6.33     41.38 o 
  -2  14   9     1272.62     1405.34     43.94 o 
  -1  14   9       17.31       14.53     64.68 o 
   0  14   9        3.77        8.68     45.48 o 
   1  14   9      104.68      135.80     70.88 o 
   2  14   9      107.62       85.36     43.35 o 
   3  14   9      177.93      133.01     43.51 o 
   4  14   9      467.26      449.55     44.50 o 
   5  14   9       49.96       61.12     40.78 o 
   6  14   9       13.72      102.02     49.21 o 
  -4  15   9       26.55       24.52     58.50 o 
  -3  15   9       56.83       89.22     37.92 o 
  -2  15   9        1.85       -3.11     49.45 o 
  -1  15   9      514.87      560.22     58.12 o 
   0  15   9        3.09       10.42     51.51 o 
   1  15   9      345.46      298.57     49.64 o 
   2  15   9      375.56      488.93     54.58 o 
   3  15   9        0.17       -8.59     48.48 o 
   4  15   9        9.16       75.32     48.23 o 
  -4  -6  10      581.26      442.70     73.37 o 
  -3  -6  10      159.06      268.60     73.63 o 
  -2  -6  10      219.55       47.17     76.04 o 
  -1  -6  10       42.77       99.70     63.93 o 
   0  -6  10       32.18       29.43     45.97 o 
   1  -6  10      402.00      382.41     41.91 o 
   2  -6  10     1967.98     1874.71     99.60 o 
   3  -6  10       89.57       75.48     55.35 o 
   4  -6  10      276.62      226.20     40.07 o 
  -6  -5  10      182.86      237.67     50.80 o 
  -5  -5  10        5.61       58.54     72.48 o 
  -4  -5  10        0.12        7.54     64.42 o 
  -3  -5  10      149.07       68.47     64.89 o 
  -2  -5  10      266.25      248.70     69.58 o 
  -1  -5  10     1021.68     1029.18     52.44 o 
   0  -5  10       23.16       28.50     36.40 o 
   1  -5  10       16.96       -3.18     41.10 o 
   2  -5  10       23.42       40.31     38.31 o 
   3  -5  10     1332.32     1196.75     86.26 o 
   4  -5  10        1.50      -29.00     55.39 o 
   5  -5  10        5.44      -32.86     49.59 o 
   6  -5  10       92.46      108.79     40.15 o 
  -7  -4  10      207.97      283.26     55.55 o 
  -6  -4  10      687.25      589.61     52.32 o 
  -5  -4  10      149.08      174.65     45.80 o 
  -4  -4  10       29.59       27.14     65.96 o 
  -3  -4  10        0.61      -11.31     62.91 o 
  -2  -4  10        0.85       11.51     52.20 o 
  -1  -4  10      281.21      280.04     47.34 o 
   0  -4  10     2150.60     2271.68     39.17 o 
   1  -4  10      369.35      383.65     28.76 o 
   2  -4  10      153.73      138.94     27.55 o 
   3  -4  10      205.51      182.91     31.92 o 
   4  -4  10      286.28      218.10     37.66 o 
   5  -4  10        3.08       25.39     34.56 o 
   6  -4  10      589.31      547.36     37.04 o 
   7  -4  10       76.25      125.59     35.39 o 
  -8  -3  10      105.76      119.94     50.89 o 
  -7  -3  10      106.10       10.14    106.61 o 
  -6  -3  10       50.71       36.46     46.18 o 
  -5  -3  10      493.72      458.42     57.31 o 
  -4  -3  10      455.16      428.50     90.66 o 
  -3  -3  10     1214.59     1230.30     59.16 o 
  -2  -3  10       29.26       24.30     47.15 o 
  -1  -3  10     1437.66     1411.03     51.88 o 
   0  -3  10       94.52       66.25     35.42 o 
   1  -3  10     4397.20     4653.79     41.21 o 
   2  -3  10      109.61      133.59     33.06 o 
   3  -3  10       81.01       54.09     32.89 o 
   4  -3  10        3.87      -17.57     31.90 o 
   5  -3  10      341.19      315.02     35.16 o 
   6  -3  10       10.96       -6.51     37.16 o 
   7  -3  10     2037.43     2089.54     88.58 o 
   8  -3  10       99.98       46.92     41.19 o 
   9  -3  10      191.94      184.58     51.04 o 
  -9  -2  10      154.08       75.32     51.47 o 
  -8  -2  10     1199.44     1057.87     39.40 o 
  -7  -2  10      375.28      435.35     46.68 o 
  -6  -2  10       17.71      110.47     46.85 o 
  -5  -2  10        2.58       -2.53     71.26 o 
  -4  -2  10        1.07        7.00     56.25 o 
  -3  -2  10      514.21      537.22     47.43 o 
  -2  -2  10     1519.03     1712.49     45.54 o 
  -1  -2  10        0.14      -19.27     33.25 o 
   0  -2  10     2130.11     2213.47     41.47 o 
   1  -2  10        7.53       25.69     28.01 o 
   2  -2  10     2254.24     2275.66     32.71 o 
   3  -2  10      100.59       71.66     24.27 o 
   4  -2  10      272.44      271.41     29.06 o 
   5  -2  10      160.87      157.36     28.09 o 
   6  -2  10      413.08      366.16     32.46 o 
   7  -2  10       49.64       54.27     43.54 o 
   8  -2  10     6749.13     6247.80    247.24 o 
   9  -2  10       41.81       35.51     54.15 o 
 -10  -1  10        5.00       82.56     49.20 o 
  -9  -1  10      337.52      312.15     44.64 o 
  -8  -1  10        9.53      -13.29     39.71 o 
  -7  -1  10     1521.95     1429.96     86.84 o 
  -6  -1  10      332.95      328.67     46.58 o 
  -5  -1  10      125.65      133.28     41.99 o 
  -4  -1  10       37.11       41.55     32.41 o 
  -3  -1  10      272.07      312.82     33.83 o 
  -2  -1  10      174.34      191.16     32.34 o 
  -1  -1  10     1932.58     2176.25     49.00 o 
   0  -1  10       43.72       54.40     29.22 o 
   1  -1  10      611.74      655.27     44.60 o 
   2  -1  10      511.21      538.21     29.94 o 
   3  -1  10     2281.17     2125.27     54.77 o 
   4  -1  10      333.84      377.44     28.67 o 
   5  -1  10     2220.42     2261.30     58.81 o 
   6  -1  10      619.06      590.11     33.46 o 
   7  -1  10      359.97      410.42     33.32 o 
   8  -1  10       18.30       27.46     47.59 o 
   9  -1  10     1537.77     1402.88     56.34 o 
  10  -1  10       43.41       87.95     40.17 o 
 -10   0  10      424.20      448.98     79.55 o 
  -9   0  10        0.27      -20.14     61.22 o 
  -8   0  10      327.37      289.69     53.54 o 
  -7   0  10        6.09        5.05     48.42 o 
  -6   0  10      681.93      687.85     53.07 o 
  -5   0  10      804.46      790.74     42.42 o 
  -4   0  10      578.35      617.50     39.27 o 
  -3   0  10       36.52       11.48     31.77 o 
  -2   0  10      881.35      965.88     33.18 o 
  -1   0  10      371.66      379.57     32.86 o 
   0   0  10     6375.17     6952.76     99.06 o 
   1   0  10      164.55      282.48     29.49 o 
   2   0  10       81.19      107.85     29.61 o 
   3   0  10      361.71      363.50     29.79 o 
   4   0  10      103.33       99.89     25.45 o 
   5   0  10        2.80       35.07     27.76 o 
   6   0  10     1447.27     1392.77     75.46 o 
   7   0  10        1.21      -17.29     43.70 o 
   8   0  10      394.91      425.33     25.04 o 
   9   0  10      397.51      374.48     39.37 o 
  10   0  10      397.30      460.44     40.37 o 
  11   0  10      117.36        4.26     56.33 o 
 -11   1  10       96.60       63.74     57.62 o 
 -10   1  10       24.26       27.96     52.29 o 
  -9   1  10      361.18      358.23     53.04 o 
  -8   1  10        4.50       -1.70     36.41 o 
  -7   1  10      477.28      447.50     42.58 o 
  -6   1  10       87.45       85.86     35.12 o 
  -5   1  10      939.74      873.38     53.37 o 
  -4   1  10     1864.61     1849.11     44.42 o 
  -3   1  10     1526.50     1580.88     44.02 o 
  -2   1  10      317.08      309.75     34.59 o 
  -1   1  10       30.45       23.40     33.57 o 
   0   1  10      500.24      540.75     27.25 o 
   1   1  10     3244.55     3431.49     90.00 o 
   2   1  10        1.62      -24.73     24.73 o 
   3   1  10       68.39       58.45     30.06 o 
   4   1  10      145.53      110.47     29.32 o 
   5   1  10      714.96      795.21     41.39 o 
   6   1  10       78.89      114.93     27.90 o 
   7   1  10     4541.27     4868.30    179.18 o 
   8   1  10        1.99      -34.84     47.94 o 
   9   1  10      549.22      554.24     32.64 o 
  10   1  10      615.03      559.18     29.00 o 
  11   1  10        2.32        0.87     38.16 o 
 -11   2  10       21.83        4.38     51.71 o 
 -10   2  10       58.86       59.15     41.55 o 
  -9   2  10       43.34      -23.83     46.81 o 
  -8   2  10      725.53      713.49     41.80 o 
  -7   2  10      477.26      523.30     37.77 o 
  -6   2  10      823.10      759.84     35.46 o 
  -5   2  10      607.10      616.24     41.65 o 
  -4   2  10     1856.23     1938.29     44.91 o 
  -3   2  10      315.06      329.12     33.58 o 
  -2   2  10     4029.14     4222.16     41.84 o 
  -1   2  10       16.34       21.99     33.91 o 
   0   2  10     1502.23     1519.45     35.94 o 
   1   2  10       33.40       61.89     25.50 o 
   2   2  10      139.51      164.59     25.22 o 
   3   2  10       22.95       36.86     24.46 o 
   4   2  10     1006.63     1015.38     32.62 o 
   5   2  10      568.99      537.43     29.90 o 
   6   2  10     1118.02     1133.44     55.62 o 
   7   2  10      553.81      505.45     29.42 o 
   8   2  10     2318.85     2223.01    116.59 o 
   9   2  10        2.22       53.72     31.09 o 
  10   2  10        2.90      -47.83     47.83 o 
  11   2  10      490.91      398.90     66.44 o 
 -11   3  10      850.26      857.55     59.06 o 
 -10   3  10      114.80      100.82     42.01 o 
  -9   3  10       50.06        7.51     39.84 o 
  -8   3  10       59.79       98.38     37.23 o 
  -7   3  10     1026.73     1043.12     35.34 o 
  -6   3  10      763.71      723.08     35.25 o 
  -5   3  10     1433.01     1540.75     37.90 o 
  -4   3  10      179.20      202.06     36.19 o 
  -3   3  10     5353.21     5342.38     97.59 o 
  -2   3  10       26.12        1.56     30.96 o 
  -1   3  10     4682.24     4806.97    217.34 o 
   0   3  10       87.41      150.54     31.70 o 
   1   3  10       20.75       39.76     31.09 o 
   2   3  10      332.14      353.54     40.44 o 
   3   3  10      644.10      641.82     26.35 o 
   4   3  10        3.90      -18.94     25.15 o 
   5   3  10     3684.34     3837.98     88.72 o 
   6   3  10       11.35       -6.27     28.78 o 
   7   3  10      252.91      331.88     28.29 o 
   8   3  10      648.25      647.48     39.52 o 
   9   3  10     1596.95     1514.72     85.06 o 
  10   3  10      162.87      147.80     32.24 o 
  11   3  10      232.91      217.48     42.42 o 
 -11   4  10      169.08      114.36     52.08 o 
 -10   4  10     1867.37     1878.00     46.61 o 
  -9   4  10      219.71      208.95     36.44 o 
  -8   4  10       12.70      -25.75     37.03 o 
  -7   4  10       25.03       51.67     31.83 o 
  -6   4  10      306.36      362.35     33.22 o 
  -5   4  10       84.51       52.41     28.14 o 
  -4   4  10     3719.63     3798.39     77.01 o 
  -3   4  10       10.32        6.59     29.99 o 
  -2   4  10      538.85      533.42     31.88 o 
  -1   4  10      193.16      211.05     31.66 o 
   0   4  10     2260.97     2284.91     68.94 o 
   1   4  10       85.51      108.71     31.47 o 
   2   4  10      989.15     1079.39     33.55 o 
   3   4  10      312.44      338.29     47.38 o 
   4   4  10     1461.20     1382.81     53.03 o 
   5   4  10      140.27      142.55     23.27 o 
   6   4  10     6071.87     6543.32     48.64 o 
   7   4  10      293.48      270.30     31.36 o 
   8   4  10       92.49      128.71     33.13 o 
   9   4  10     1281.63     1112.80     54.04 o 
  10   4  10      323.89      258.61     44.89 o 
  11   4  10      215.38      249.99     44.24 o 
  12   4  10      737.01      569.63     76.99 o 
 -11   5  10      215.75      219.61     47.67 o 
 -10   5  10        2.35      -39.12     41.77 o 
  -9   5  10      176.83      236.51     38.65 o 
  -8   5  10       61.87       19.85     57.86 o 
  -7   5  10      938.56      887.50     33.50 o 
  -6   5  10        2.48       -5.23     26.82 o 
  -5   5  10      412.00      402.16     34.30 o 
  -4   5  10       70.30      113.99     29.76 o 
  -3   5  10     3543.75     3686.37     37.80 o 
  -2   5  10      126.51      102.70     42.80 o 
  -1   5  10       48.46       37.90     30.49 o 
   0   5  10      709.76      793.18     32.81 o 
   1   5  10     2002.67     2115.43     36.01 o 
   2   5  10       95.24       88.43     25.76 o 
   3   5  10     4140.52     4214.71    106.20 o 
   4   5  10      368.13      344.60     22.54 o 
   5   5  10     1300.71     1372.81     31.80 o 
   6   5  10      125.41      168.30     30.03 o 
   7   5  10     2597.27     2641.79     96.23 o 
   8   5  10       75.30      107.06     33.12 o 
   9   5  10      605.51      551.03     29.16 o 
  10   5  10      503.30      421.54     44.16 o 
  11   5  10      303.91      233.65     65.37 o 
  12   5  10       59.54      180.53     72.01 o 
 -11   6  10        0.96       16.40     46.78 o 
 -10   6  10       11.66       31.08     33.01 o 
  -9   6  10        0.24       40.08     51.22 o 
  -8   6  10      538.83      509.11     42.82 o 
  -7   6  10      576.55      578.30     33.87 o 
  -6   6  10     1587.65     1573.91    138.78 o 
  -5   6  10       17.24       37.84     32.66 o 
  -4   6  10     1242.84     1301.80     37.36 o 
  -3   6  10      330.98      335.27     34.21 o 
  -2   6  10     4765.24     5154.14    127.12 o 
  -1   6  10      239.60      242.89     39.86 o 
   0   6  10      187.68      217.12     30.10 o 
   1   6  10      789.70      830.85     32.80 o 
   2   6  10       26.23       76.05     39.20 o 
   3   6  10        3.74       -1.42     31.83 o 
   4   6  10     4324.23     4210.60    165.96 o 
   5   6  10        0.32      -29.57     29.57 o 
   6   6  10      497.43      555.04     47.10 o 
   7   6  10      733.92      749.30     59.66 o 
   8   6  10      384.66      412.19     33.87 o 
   9   6  10      325.00      297.32     32.93 o 
  10   6  10      359.14      380.16     45.79 o 
  11   6  10       79.45       22.92     37.19 o 
 -11   7  10      537.37      429.60     47.80 o 
 -10   7  10       76.97      113.11     42.65 o 
  -9   7  10        0.22        9.93     42.06 o 
  -8   7  10        7.94       19.15     25.63 o 
  -7   7  10      690.75      685.07     38.57 o 
  -6   7  10      241.12      268.74     35.75 o 
  -5   7  10     2506.94     2792.05     96.29 o 
  -4   7  10        2.37       -0.85     27.33 o 
  -3   7  10      179.36      117.22     23.85 o 
  -2   7  10      216.57      227.33     32.15 o 
  -1   7  10     1849.21     1881.97     33.92 o 
   0   7  10       38.66      136.11     30.31 o 
   1   7  10     4731.23     4915.30    114.32 o 
   2   7  10      391.67      403.17     26.07 o 
   3   7  10      136.67      217.06     30.37 o 
   4   7  10       22.69      -21.43     37.07 o 
   5   7  10     2288.00     2444.33     46.49 o 
   6   7  10       24.29        1.13     43.87 o 
   7   7  10      678.35      710.54     49.14 o 
   8   7  10      310.66      340.66     44.90 o 
   9   7  10        2.43      -20.97     25.06 o 
  10   7  10       63.48      105.85     37.37 o 
  11   7  10     1680.34     1438.84     83.62 o 
 -10   8  10      561.74      642.47     48.60 o 
  -9   8  10       32.76       61.21     53.69 o 
  -8   8  10      288.20      298.85     39.16 o 
  -7   8  10       65.36      117.50     35.02 o 
  -6   8  10       29.65       38.64     24.90 o 
  -5   8  10      329.16      461.46     34.90 o 
  -4   8  10     2498.52     2730.48    183.51 o 
  -3   8  10      245.54      230.49     28.53 o 
  -2   8  10       90.48       52.66     33.63 o 
  -1   8  10      246.99      259.92     20.88 o 
   0   8  10      625.88      563.81     30.54 o 
   1   8  10       13.64       -4.35     63.19 o 
   2   8  10     4217.12     4270.22     58.74 o 
   3   8  10       62.01       33.33     57.33 o 
   4   8  10     2248.16     2218.29     40.24 o 
   5   8  10       19.22       66.28     35.19 o 
   6   8  10      499.33      533.48     29.51 o 
   7   8  10      126.36       80.89     33.83 o 
   8   8  10     1398.94     1353.71     90.20 o 
   9   8  10      650.32      713.53     39.80 o 
  10   8  10        9.97      -31.64     34.51 o 
  11   8  10        1.79       61.96     55.18 o 
 -10   9  10       62.42       85.19     47.01 o 
  -9   9  10      291.09      227.63     34.95 o 
  -8   9  10      178.85      125.46     35.13 o 
  -7   9  10     1354.94     1413.57     38.91 o 
  -6   9  10       92.67      142.09     37.03 o 
  -5   9  10       89.22      121.45     31.50 o 
  -4   9  10       96.11      112.93     26.43 o 
  -3   9  10     2372.97     2442.97    144.53 o 
  -2   9  10       34.54       -2.68     33.63 o 
  -1   9  10        1.37       46.29     39.07 o 
   0   9  10      100.58       77.07     35.09 o 
   1   9  10      100.80      117.73     28.55 o 
   2   9  10        4.40      -35.29     35.29 o 
   3   9  10     2520.81     2745.07     40.30 o 
   4   9  10       10.11       26.86     28.20 o 
   5   9  10        6.74       35.36     90.35 o 
   6   9  10     1560.41     1481.07     51.43 o 
   7   9  10     2257.33     2353.32     45.15 o 
   8   9  10      111.51      104.73     32.44 o 
   9   9  10      529.91      458.85     46.16 o 
  10   9  10      329.46      314.66     43.81 o 
  11   9  10       95.65      141.63     32.05 o 
 -10  10  10        6.38      -44.48     53.90 o 
  -9  10  10       30.31        0.19     47.28 o 
  -8  10  10       75.85       18.03     41.40 o 
  -7  10  10        1.54       47.02     51.68 o 
  -6  10  10     1463.68     1590.88     38.74 o 
  -5  10  10       50.36       67.11     37.34 o 
  -4  10  10       16.83      -21.84     31.17 o 
  -3  10  10      145.25      171.54     32.09 o 
  -2  10  10      259.86      281.53     33.09 o 
  -1  10  10       67.20       91.57     39.01 o 
   0  10  10     1430.26     1456.96     52.45 o 
   1  10  10      116.05      131.41     34.08 o 
   2  10  10      585.55      582.78     69.32 o 
   3  10  10      302.79      324.27     34.48 o 
   4  10  10     4433.59     4545.10     50.51 o 
   5  10  10        1.36      -59.50     67.73 o 
   6  10  10       44.05       81.98     62.80 o 
   7  10  10      713.32      783.62     41.45 o 
   8  10  10      278.18      195.39     38.66 o 
   9  10  10       52.31       54.66     65.10 o 
  10  10  10      305.47      294.05     42.66 o 
  -9  11  10      146.41       69.95     46.29 o 
  -8  11  10        4.02      -29.92     44.23 o 
  -7  11  10       16.09       73.14     29.00 o 
  -6  11  10       77.01       93.73     30.08 o 
  -5  11  10     2068.99     2091.73     39.95 o 
  -4  11  10       85.84       73.92     26.57 o 
  -3  11  10       97.63       80.82     35.13 o 
  -2  11  10      215.03      180.99     26.92 o 
  -1  11  10     1404.23     1473.17     34.98 o 
   0  11  10       57.14       43.89     32.99 o 
   1  11  10     2038.30     2165.36     42.18 o 
   2  11  10      330.47      326.20     33.62 o 
   3  11  10      822.52      765.68     29.32 o 
   4  11  10      422.74      484.04     40.49 o 
   5  11  10      758.67      808.93     40.58 o 
   6  11  10       49.07      125.78     45.97 o 
   7  11  10      785.95      657.40     47.61 o 
   8  11  10      521.75      450.36     38.11 o 
   9  11  10       31.29        3.41     42.48 o 
  -8  12  10      248.97      277.67     47.02 o 
  -7  12  10       25.87       17.69     44.04 o 
  -6  12  10      150.59      128.87     33.73 o 
  -5  12  10      359.12      357.84     42.38 o 
  -4  12  10     2959.17     3131.69    184.73 o 
  -3  12  10       32.35      -33.97     69.71 o 
  -2  12  10      321.77      378.49     42.27 o 
  -1  12  10      223.99      180.32     49.72 o 
   0  12  10        3.00       14.49     34.02 o 
   1  12  10        8.07       12.11     38.32 o 
   2  12  10     2019.30     2056.01     61.36 o 
   3  12  10        0.02        7.38     31.26 o 
   4  12  10       35.87        1.32     31.73 o 
   5  12  10      539.43      517.58     39.36 o 
   6  12  10      182.22      137.80     45.44 o 
   7  12  10      151.53      213.67     46.83 o 
   8  12  10      475.81      468.25     42.84 o 
   9  12  10      215.84      181.76     44.73 o 
  -7  13  10     1310.56     1070.21     94.23 o 
  -6  13  10       29.18       21.82     47.58 o 
  -5  13  10        4.45      -16.74     70.75 o 
  -4  13  10       46.06        7.22     34.21 o 
  -3  13  10       14.70       17.82     34.95 o 
  -2  13  10       38.00       13.34     36.05 o 
  -1  13  10     2046.54     1961.98     40.31 o 
   0  13  10      274.16      299.43     37.58 o 
   1  13  10      376.15      349.52     31.35 o 
   2  13  10       70.83       25.65     36.97 o 
   3  13  10      388.68      344.97     31.74 o 
   4  13  10        8.51      -36.18     36.18 o 
   5  13  10       25.05        0.76     43.73 o 
   6  13  10      287.20      227.61     44.46 o 
   7  13  10       31.75       98.39     41.32 o 
  -5  14  10       23.78      -38.44     70.60 o 
  -4  14  10       35.00       47.14     47.81 o 
  -3  14  10      155.02      153.24    122.78 o 
  -2  14  10       13.73      -36.45     41.95 o 
  -1  14  10       24.15        6.77     40.90 o 
   0  14  10     1409.77     1278.33     37.37 o 
   1  14  10      106.15      135.71     35.14 o 
   2  14  10      495.20      599.43     71.79 o 
   3  14  10       61.32       49.25     35.37 o 
   4  14  10      115.78      111.32     56.58 o 
   5  14  10       43.70      -11.22     41.71 o 
   6  14  10      616.73      444.61     43.55 o 
  -3  15  10        3.24       -1.06     37.79 o 
  -2  15  10       34.52       75.92     46.75 o 
  -1  15  10       42.76       52.37     47.08 o 
   0  15  10        8.47       37.63     48.04 o 
   1  15  10     1642.67     1591.03     57.65 o 
   2  15  10        4.02       73.90    156.22 o 
   3  15  10        3.09      -39.98     39.98 o 
   4  15  10      120.92       47.84     48.29 o 
  -3  -5  11      220.08      281.13     72.77 o 
  -2  -5  11       74.06       43.45     59.20 o 
  -1  -5  11     1090.43     1030.55     64.10 o 
   0  -5  11      711.02      673.73     48.99 o 
   1  -5  11      435.23      470.13     47.21 o 
   2  -5  11      183.92      197.67     40.93 o 
   3  -5  11      387.05      303.42     40.81 o 
   4  -5  11      113.67       40.44     71.84 o 
  -6  -4  11        2.81       16.92     70.39 o 
  -5  -4  11      307.49      207.89     73.71 o 
  -4  -4  11     1393.40     1270.58     74.39 o 
  -3  -4  11      182.07      184.20     77.36 o 
  -2  -4  11       27.65       47.60     56.58 o 
  -1  -4  11       13.36       56.52     53.47 o 
   0  -4  11      171.76      220.92     41.96 o 
   1  -4  11      132.36      185.53     38.31 o 
   2  -4  11     1634.97     1668.83     39.38 o 
   3  -4  11        8.43        6.17     30.84 o 
   4  -4  11     1158.19     1144.72     42.77 o 
   5  -4  11       42.92       54.37     64.93 o 
   6  -4  11     1200.83     1138.97     39.02 o 
  -7  -3  11      417.77      444.37     77.44 o 
  -6  -3  11       66.40       71.34     52.54 o 
  -5  -3  11      203.97      244.02     65.53 o 
  -4  -3  11       38.98       18.53     64.76 o 
  -3  -3  11     1097.95     1206.87     67.03 o 
  -2  -3  11      111.52      116.94     50.28 o 
  -1  -3  11        0.73      -35.51     45.48 o 
   0  -3  11       19.95       45.42     32.94 o 
   1  -3  11       13.83       48.51     31.18 o 
   2  -3  11      377.65      326.49     46.82 o 
   3  -3  11     2533.05     2533.73    138.69 o 
   4  -3  11       31.21      -26.87     60.46 o 
   5  -3  11      944.69     1010.11     66.54 o 
   6  -3  11       31.69       14.25     41.60 o 
   7  -3  11      336.68      326.77     40.87 o 
  -8  -2  11       10.28       -7.98     89.41 o 
  -7  -2  11      364.17      355.64     38.07 o 
  -6  -2  11     1530.13     1462.65     41.57 o 
  -5  -2  11       19.52       17.80     91.33 o 
  -4  -2  11      343.10      357.85     53.34 o 
  -3  -2  11        1.87        2.79     48.39 o 
  -2  -2  11     1302.63     1288.11     57.54 o 
  -1  -2  11       96.20      120.28     46.64 o 
   0  -2  11       85.95      122.00     28.63 o 
   1  -2  11       54.40       42.09     32.26 o 
   2  -2  11      156.50      192.09     32.85 o 
   3  -2  11      273.12      250.91     32.43 o 
   4  -2  11     2219.30     2228.87    118.31 o 
   5  -2  11        0.10       47.39     36.91 o 
   6  -2  11      235.76      191.77     49.54 o 
   7  -2  11      713.43      617.60     39.72 o 
   8  -2  11      234.00      124.10     35.80 o 
  -9  -1  11       50.15       62.76     49.48 o 
  -8  -1  11        0.27       30.02     41.02 o 
  -7  -1  11       53.28        5.91     45.73 o 
  -6  -1  11      232.85      234.81     57.02 o 
  -5  -1  11     1209.49     1255.82     55.70 o 
  -4  -1  11       38.90       24.59     37.94 o 
  -3  -1  11       23.53        7.72     38.59 o 
  -2  -1  11       13.06        3.98     35.71 o 
  -1  -1  11       49.14       58.67     29.83 o 
   0  -1  11        4.26        4.05     32.74 o 
   1  -1  11     1608.28     1758.02     32.29 o 
   2  -1  11      190.72      228.14     33.65 o 
   3  -1  11       24.82       44.53     32.77 o 
   4  -1  11      636.84      629.51     29.32 o 
   5  -1  11     3309.92     3203.33    107.19 o 
   6  -1  11        0.10       23.62     24.17 o 
   7  -1  11       81.55      146.53     31.43 o 
   8  -1  11      156.36      256.90     40.14 o 
   9  -1  11       81.90       29.41     40.25 o 
  -9   0  11       42.72       85.34     72.82 o 
  -8   0  11      283.28      252.14     62.42 o 
  -7   0  11       14.23       35.92     53.12 o 
  -6   0  11       19.50       35.60     45.60 o 
  -5   0  11       60.10       33.32     46.95 o 
  -4   0  11     1152.29     1294.94     39.01 o 
  -3   0  11       43.23       57.42     32.51 o 
  -2   0  11       55.88       95.88     29.31 o 
  -1   0  11        9.35      -20.24     29.23 o 
   0   0  11       43.42       64.55     28.39 o 
   1   0  11      835.46      866.61     30.18 o 
   2   0  11     8814.72     9130.64    102.30 o 
   3   0  11      865.74      943.97     34.95 o 
   4   0  11       38.48       31.29     27.96 o 
   5   0  11      160.31      198.58     32.99 o 
   6   0  11       30.27        3.42     31.71 o 
   7   0  11       34.55       36.45     35.02 o 
   8   0  11     1331.50     1269.12     76.26 o 
   9   0  11      129.02      151.82     36.14 o 
 -10   1  11       14.27       -3.21     61.73 o 
  -9   1  11       91.35       66.38     59.17 o 
  -8   1  11      127.59       97.46     52.63 o 
  -7   1  11     1288.15     1257.63     91.37 o 
  -6   1  11       34.05       52.95     45.89 o 
  -5   1  11       22.31      -14.74     47.15 o 
  -4   1  11      111.20      125.39     33.55 o 
  -3   1  11     1878.63     1875.37     40.13 o 
  -2   1  11      360.48      355.83     36.34 o 
  -1   1  11     2459.53     2643.23     50.79 o 
   0   1  11      172.83      196.72     29.56 o 
   1   1  11     1151.14     1281.29     31.36 o 
   2   1  11       68.20       89.67     24.97 o 
   3   1  11     3060.37     3195.14     56.76 o 
   4   1  11       15.05       86.43     27.49 o 
   5   1  11        2.59      -19.39     27.48 o 
   6   1  11      327.09      364.81     28.36 o 
   7   1  11      283.95      290.32     50.39 o 
   8   1  11       91.76       70.18     28.85 o 
   9   1  11     3036.15     2804.62    104.93 o 
  10   1  11       59.05       57.13     35.45 o 
 -10   2  11      344.45      317.63     52.94 o 
  -9   2  11       29.96      -21.81     45.93 o 
  -8   2  11      470.78      533.93     47.87 o 
  -7   2  11      220.41      255.31     37.36 o 
  -6   2  11     2405.52     2445.57     66.64 o 
  -5   2  11      927.41      924.88     60.80 o 
  -4   2  11      858.71      857.36     36.41 o 
  -3   2  11      137.30      115.81     35.28 o 
  -2   2  11     1160.89     1166.74     38.39 o 
  -1   2  11       27.28       -8.63     35.90 o 
   0   2  11     2832.65     3115.96     89.03 o 
   1   2  11      102.44      133.35     25.86 o 
   2   2  11     1141.16     1227.50     31.03 o 
   3   2  11      151.35      131.51     25.35 o 
   4   2  11     2040.28     2030.15     73.63 o 
   5   2  11       25.88        2.54     27.75 o 
   6   2  11      818.62      825.41     44.09 o 
   7   2  11      208.85      205.42     32.30 o 
   8   2  11      149.00      145.93     59.10 o 
   9   2  11        1.53      -22.74     31.44 o 
  10   2  11     1968.26     1766.48     90.74 o 
 -10   3  11      583.41      512.43     70.22 o 
  -9   3  11      775.39      773.54     53.07 o 
  -8   3  11       35.19       21.27     36.03 o 
  -7   3  11       38.24       27.60     41.06 o 
  -6   3  11       20.87        6.34     42.52 o 
  -5   3  11     2349.06     2413.01     39.48 o 
  -4   3  11      167.99      146.56     34.37 o 
  -3   3  11      160.29      170.32     35.27 o 
  -2   3  11       33.81       18.40     44.23 o 
  -1   3  11      652.64      710.08     38.09 o 
   0   3  11      129.44       93.24     37.23 o 
   1   3  11     4923.61     5330.53    119.26 o 
   2   3  11       25.53      -12.43     35.59 o 
   3   3  11      346.61      335.61     32.68 o 
   4   3  11      598.12      606.39     34.15 o 
   5   3  11      510.58      514.48     28.88 o 
   6   3  11       74.93      106.06     26.62 o 
   7   3  11     2501.97     2526.73    109.97 o 
   8   3  11      307.82      259.51     32.16 o 
   9   3  11      346.10      395.91     28.78 o 
  10   3  11      211.62      165.44     39.52 o 
  11   3  11     1189.02     1053.90     50.29 o 
 -10   4  11       54.27       61.63     59.47 o 
  -9   4  11       81.40       25.78     42.30 o 
  -8   4  11      512.17      562.86     37.30 o 
  -7   4  11        1.87       11.54     37.27 o 
  -6   4  11      859.62      910.09     34.18 o 
  -5   4  11      101.34       82.42     33.07 o 
  -4   4  11     1171.53     1216.22     36.99 o 
  -3   4  11      341.13      353.95     36.71 o 
  -2   4  11      134.82      142.50     36.23 o 
  -1   4  11       61.26       77.24     93.33 o 
   0   4  11       59.73        9.35     54.01 o 
   1   4  11      598.61      618.70     32.88 o 
   2   4  11     4733.17     5058.09    116.26 o 
   3   4  11        0.67       30.08     28.89 o 
   4   4  11       95.05       94.10     32.31 o 
   5   4  11      411.96      440.84     29.09 o 
   6   4  11      235.58      212.61     28.19 o 
   7   4  11       39.64       30.52     32.81 o 
   8   4  11     3168.17     3051.54     60.60 o 
   9   4  11       10.54       35.41     36.99 o 
  10   4  11      241.74      200.44     70.27 o 
  11   4  11      341.18      348.35     36.14 o 
 -10   5  11        4.01       52.05     47.64 o 
  -9   5  11       97.67       44.88     51.94 o 
  -8   5  11      112.31       97.86     39.60 o 
  -7   5  11     1041.75     1103.65     39.57 o 
  -6   5  11      125.52      106.19     32.18 o 
  -5   5  11       46.18       -1.48     32.99 o 
  -4   5  11      104.52      112.98     33.82 o 
  -3   5  11      220.89      299.92     34.95 o 
  -2   5  11      203.26      274.53     36.03 o 
  -1   5  11     3121.00     3156.33    233.32 o 
   0   5  11      143.32      115.96     30.73 o 
   1   5  11      581.51      534.81     34.64 o 
   2   5  11      541.99      489.28     27.67 o 
   3   5  11     2062.89     2076.91     98.85 o 
   4   5  11       14.91       39.19     38.67 o 
   5   5  11      377.24      355.76     25.58 o 
   6   5  11      614.62      640.32     29.14 o 
   7   5  11       36.25       63.49     35.72 o 
   8   5  11      214.96      231.16     24.20 o 
   9   5  11     1808.51     1794.14     40.57 o 
  10   5  11       15.52       41.94     31.45 o 
  11   5  11       10.94       26.17     54.50 o 
 -10   6  11      197.87      202.89     47.65 o 
  -9   6  11       19.95       12.43     41.66 o 
  -8   6  11      174.65      141.48     29.62 o 
  -7   6  11       70.25       80.82     36.79 o 
  -6   6  11     1299.26     1273.97     36.95 o 
  -5   6  11      114.63       56.39     32.54 o 
  -4   6  11      312.61      298.43     34.07 o 
  -3   6  11      143.27      148.45     34.46 o 
  -2   6  11       19.43      -35.11     35.11 o 
  -1   6  11      238.67      289.69     34.82 o 
   0   6  11     5724.49     6019.64    339.33 o 
   1   6  11      145.12      119.64     58.59 o 
   2   6  11        8.27       22.90     36.61 o 
   3   6  11      700.20      732.92     37.27 o 
   4   6  11        0.86      -12.23     49.26 o 
   5   6  11       67.98       64.86     34.86 o 
   6   6  11     1638.33     1596.14     54.37 o 
   7   6  11      181.23      180.67     28.86 o 
   8   6  11      546.96      598.81     35.37 o 
   9   6  11      310.41      390.11     32.62 o 
  10   6  11      518.99      417.12     33.47 o 
  11   6  11      230.22      196.03     36.31 o 
 -10   7  11       94.03      129.06     76.25 o 
  -9   7  11      834.98      835.33     43.18 o 
  -8   7  11       95.26       92.00     39.25 o 
  -7   7  11       29.24       35.51     36.77 o 
  -6   7  11      513.09      488.86     31.67 o 
  -5   7  11      353.29      354.53     26.79 o 
  -4   7  11      294.67      278.79     28.36 o 
  -3   7  11     1960.11     1967.85     59.46 o 
  -2   7  11      282.39      320.36     28.62 o 
  -1   7  11      565.32      596.03     36.56 o 
   0   7  11      175.28      193.62     36.06 o 
   1   7  11     1029.54     1057.30     53.81 o 
   2   7  11        7.66      -23.54     29.17 o 
   3   7  11       24.47       12.39     35.71 o 
   4   7  11      668.69      780.14     39.33 o 
   5   7  11      565.63      639.66     41.69 o 
   6   7  11      139.20      128.48     21.85 o 
   7   7  11     1129.15     1118.19     30.76 o 
   8   7  11        0.07      -28.14     28.14 o 
   9   7  11      122.83       64.13     56.78 o 
  10   7  11      394.42      558.72     44.89 o 
  11   7  11      818.56      649.07     46.93 o 
 -10   8  11        1.63      -44.55     46.49 o 
  -9   8  11      259.81      242.89     41.69 o 
  -8   8  11     1293.74     1311.30     44.67 o 
  -7   8  11      451.50      386.19     36.85 o 
  -6   8  11     1072.28      967.61     67.62 o 
  -5   8  11       77.99       93.15     31.43 o 
  -4   8  11      284.24      287.41     27.00 o 
  -3   8  11        9.34      -25.31     33.07 o 
  -2   8  11     2666.19     3030.48     56.33 o 
  -1   8  11        5.61       19.18     56.07 o 
   0   8  11     1474.85     1511.31     37.90 o 
   1   8  11      408.79      413.52     41.93 o 
   2   8  11     1068.73     1055.64     81.70 o 
   3   8  11        1.21      -26.21     50.98 o 
   4   8  11      427.60      446.47     75.35 o 
   5   8  11      194.21      218.69     50.21 o 
   6   8  11      910.40      964.11     42.20 o 
   7   8  11      117.04      111.04     28.19 o 
   8   8  11     3007.23     2930.97     74.54 o 
   9   8  11        1.61       -1.73     41.49 o 
  10   8  11      209.50      203.25     44.01 o 
 -10   9  11       52.18      131.87     49.30 o 
  -9   9  11       60.27       34.66     51.60 o 
  -8   9  11       15.03      -34.47     41.56 o 
  -7   9  11      378.92      381.62     41.93 o 
  -6   9  11      245.56      171.11     37.25 o 
  -5   9  11      545.43      534.46     31.26 o 
  -4   9  11       44.00       68.50     25.42 o 
  -3   9  11      707.24      705.74     39.99 o 
  -2   9  11       18.91      -13.10     23.42 o 
  -1   9  11     2075.36     2036.43     31.93 o 
   0   9  11        1.89      -34.20     34.20 o 
   1   9  11      159.05      206.43     28.15 o 
   2   9  11      655.58      658.14     91.22 o 
   3   9  11      242.80      253.03     34.79 o 
   4   9  11       16.63        4.89     27.80 o 
   5   9  11     2884.13     3067.52     87.03 o 
   6   9  11       62.59       69.03     62.70 o 
   7   9  11      519.47      490.22     32.85 o 
   8   9  11      153.56      207.98     37.80 o 
   9   9  11     1105.98      992.32     29.20 o 
  10   9  11       94.60       59.11     41.92 o 
  -9  10  11       40.47       57.37     67.64 o 
  -8  10  11       73.44       10.68     45.36 o 
  -7  10  11       88.79       65.36     53.88 o 
  -6  10  11      572.65      545.90     45.10 o 
  -5  10  11      104.43       93.81     29.90 o 
  -4  10  11     1844.10     2054.89     74.84 o 
  -3  10  11        0.70       -4.05     32.95 o 
  -2  10  11     1419.49     1441.94     29.93 o 
  -1  10  11      192.82      176.12     33.11 o 
   0  10  11      683.90      735.41     37.99 o 
   1  10  11      196.74      144.41     39.86 o 
   2  10  11      646.40      636.95     40.78 o 
   3  10  11      839.53      822.78     26.11 o 
   4  10  11       11.51        3.58     76.33 o 
   5  10  11        6.85       46.27     39.71 o 
   6  10  11     1452.81     1430.06     79.93 o 
   7  10  11       15.17      -44.73     44.73 o 
   8  10  11       28.63      -18.49     37.50 o 
   9  10  11      147.95      160.91     65.26 o 
  10  10  11       46.99       67.82     56.29 o 
  -8  11  11        1.11       55.52     81.85 o 
  -7  11  11       36.54       49.01     28.90 o 
  -6  11  11       74.81      119.00     41.71 o 
  -5  11  11       86.55       77.82     35.85 o 
  -4  11  11      362.36      323.54     30.49 o 
  -3  11  11     1862.30     1939.77    153.16 o 
  -2  11  11       25.52       23.62     31.38 o 
  -1  11  11      423.38      443.79     50.51 o 
   0  11  11      169.84      140.03     40.03 o 
   1  11  11     1581.75     1554.35     41.82 o 
   2  11  11       16.20       82.92     59.37 o 
   3  11  11     2122.51     2421.34     71.09 o 
   4  11  11      204.41      195.55     32.24 o 
   5  11  11      264.31      210.63     39.38 o 
   6  11  11        2.98       15.63     88.20 o 
   7  11  11      624.70      608.79     46.58 o 
   8  11  11      184.68      228.70     41.00 o 
   9  11  11       35.08        0.95     63.67 o 
  -7  12  11      124.99      -47.61     47.61 o 
  -6  12  11      352.05      259.71     87.62 o 
  -5  12  11      190.88      219.52     85.45 o 
  -4  12  11      163.95      233.53     93.27 o 
  -3  12  11       68.58       99.02     66.09 o 
  -2  12  11      561.80      569.94     38.06 o 
  -1  12  11        0.55       -0.49     42.59 o 
   0  12  11       30.35       85.84     91.29 o 
   1  12  11      649.87      734.51     38.97 o 
   2  12  11       43.55       72.49     30.90 o 
   3  12  11        7.55       18.01     31.24 o 
   4  12  11      904.09      855.94     33.36 o 
   5  12  11        4.06      -31.63     45.01 o 
   6  12  11      163.91      208.48     44.25 o 
   7  12  11      150.77      174.44     79.61 o 
   8  12  11      307.77      205.42     42.01 o 
  -6  13  11       65.80       69.53     46.78 o 
  -5  13  11     1216.19     1182.42     40.32 o 
  -4  13  11      192.16      170.42     34.98 o 
  -3  13  11       55.42       -9.01     34.36 o 
  -2  13  11      133.02      113.06     42.54 o 
  -1  13  11      639.75      690.28     42.57 o 
   0  13  11       31.71        2.18     40.61 o 
   1  13  11      305.97      296.85     67.83 o 
   2  13  11      113.74      142.85     50.26 o 
   3  13  11        7.81       57.02     35.45 o 
   4  13  11       15.39       45.82     36.31 o 
   5  13  11      311.51      327.68     44.51 o 
   6  13  11       20.56        7.95     40.84 o 
   7  13  11       10.08      114.25     49.00 o 
  -5  14  11       40.26       16.90     46.17 o 
  -4  14  11     1573.16     1740.04     49.64 o 
  -3  14  11        1.83      -40.33     69.98 o 
  -2  14  11      191.44      264.18     42.04 o 
  -1  14  11       40.07       39.40     34.46 o 
   0  14  11      553.64      574.68    104.50 o 
   1  14  11       48.50        3.92     42.78 o 
   2  14  11      139.11      127.80     42.73 o 
   3  14  11       31.52       24.66     44.43 o 
   4  14  11       77.48      169.49     96.42 o 
   5  14  11      102.25      128.14     57.90 o 
  -3  15  11      592.93      618.28     72.37 o 
  -2  15  11        2.64       97.44     49.45 o 
  -1  15  11        2.35        1.63     38.52 o 
   0  15  11      183.45      219.24     47.97 o 
   1  15  11       69.53      117.95     47.55 o 
   2  15  11       10.99       77.17     55.39 o 
   3  15  11      864.59      779.93     98.53 o 
  -2  -4  12      911.58      517.97    474.25 o 
  -1  -4  12      199.93      217.82     53.29 o 
   0  -4  12       91.76       70.30     60.46 o 
   1  -4  12      179.04      241.81     42.73 o 
   2  -4  12      152.47      136.51     40.67 o 
   3  -4  12       38.37      -39.36     49.21 o 
  -5  -3  12      483.05      435.12     72.90 o 
  -4  -3  12       13.61       54.11     51.09 o 
  -3  -3  12      148.56        7.23     69.97 o 
  -2  -3  12      169.40      190.89     54.42 o 
  -1  -3  12     1171.50     1220.70     56.58 o 
   0  -3  12       71.59       75.22     43.29 o 
   1  -3  12      203.56      184.16     38.39 o 
   2  -3  12       20.13       55.68     35.79 o 
   3  -3  12       39.56       33.24     40.32 o 
   4  -3  12       31.97       26.88     41.06 o 
   5  -3  12      604.47      488.84     46.44 o 
  -6  -2  12       92.88      145.58     51.59 o 
  -5  -2  12      233.36      242.78     68.51 o 
  -4  -2  12      115.76      100.04     60.81 o 
  -3  -2  12        0.65       -7.35     52.59 o 
  -2  -2  12      658.09      713.79     81.42 o 
  -1  -2  12      213.34      223.19     48.50 o 
   0  -2  12     1422.99     1603.64     52.29 o 
   1  -2  12      280.86      264.04     37.97 o 
   2  -2  12      106.92       40.09     32.39 o 
   3  -2  12       39.02       20.52     36.64 o 
   4  -2  12      233.95      266.28     36.48 o 
   5  -2  12        6.72      -40.75     40.75 o 
   6  -2  12     2412.14     2224.31     67.07 o 
  -7  -1  12       29.94       -4.36     51.34 o 
  -6  -1  12        1.39        0.86     69.71 o 
  -5  -1  12        0.88       -9.46     60.59 o 
  -4  -1  12      208.44      185.02     53.38 o 
  -3  -1  12     1079.50     1149.27     50.46 o 
  -2  -1  12      230.32      291.93     41.26 o 
  -1  -1  12       87.12      117.53     41.76 o 
   0  -1  12      216.80      189.59     42.16 o 
   1  -1  12      350.74      394.20     32.74 o 
   2  -1  12      231.96      312.35     68.93 o 
   3  -1  12     1914.96     1793.56     89.97 o 
   4  -1  12      402.35      502.17     37.38 o 
   5  -1  12      403.95      466.84     32.69 o 
   6  -1  12      135.46      137.81     66.26 o 
   7  -1  12     1118.28     1005.26     99.73 o 
  -8   0  12      203.40      116.17     62.09 o 
  -7   0  12      211.94      187.51     53.18 o 
  -6   0  12      510.15      547.31     46.55 o 
  -5   0  12       46.66       21.45     40.49 o 
  -4   0  12      183.08      217.82     37.66 o 
  -3   0  12      342.38      353.50     35.73 o 
  -2   0  12     1890.57     2049.98     56.63 o 
  -1   0  12      191.34      205.98     37.05 o 
   0   0  12       59.51       55.16     32.18 o 
   1   0  12      183.25      248.93     49.92 o 
   2   0  12      586.33      640.17     71.43 o 
   3   0  12      266.43      323.90     45.22 o 
   4   0  12     2178.59     2234.41     78.22 o 
   5   0  12       30.97       -3.78     35.14 o 
   6   0  12     1844.14     1698.85    100.60 o 
   7   0  12       59.51        1.92     36.27 o 
   8   0  12      457.46      452.11     51.67 o 
  -9   1  12      113.18       88.40     60.42 o 
  -8   1  12        1.78       40.75     59.81 o 
  -7   1  12       99.73      114.65     56.33 o 
  -6   1  12      590.83      562.99     54.94 o 
  -5   1  12      552.90      614.46     42.69 o 
  -4   1  12      231.78      266.02     46.95 o 
  -3   1  12      173.53      204.13     44.35 o 
  -2   1  12      426.72      474.20     33.12 o 
  -1   1  12     2386.30     2519.30     65.77 o 
   0   1  12      256.38      296.23     29.79 o 
   1   1  12       76.60       93.11     28.29 o 
   2   1  12      279.84      343.19     33.57 o 
   3   1  12      160.34      185.11     33.63 o 
   4   1  12       82.96      151.67     24.72 o 
   5   1  12     1852.79     1873.74     31.17 o 
   6   1  12       63.28       70.36     34.12 o 
   7   1  12     1372.59     1327.08    113.56 o 
   8   1  12      537.67      521.52    110.68 o 
   9   1  12      539.29      473.01     38.96 o 
  -9   2  12      381.18      391.63     59.63 o 
  -8   2  12        5.02       24.68     45.89 o 
  -7   2  12        6.62       32.67     46.82 o 
  -6   2  12      127.88       49.84     45.67 o 
  -5   2  12      373.66      373.35     43.82 o 
  -4   2  12     4161.45     4416.19     76.97 o 
  -3   2  12      374.99      413.12     39.26 o 
  -2   2  12      258.96      209.15     34.81 o 
  -1   2  12       35.17       35.88     46.10 o 
   0   2  12       48.31       38.23     28.10 o 
   1   2  12       17.11       13.06     24.10 o 
   2   2  12      605.65      608.69     33.97 o 
   3   2  12      110.95       97.08     28.14 o 
   4   2  12      490.31      583.54     33.34 o 
   5   2  12      435.63      402.96     25.82 o 
   6   2  12     1464.76     1416.63     75.45 o 
   7   2  12        1.58      -27.50     36.85 o 
   8   2  12      121.13       48.01     31.63 o 
   9   2  12      413.69      338.18     48.39 o 
  -9   3  12      262.38      262.42     48.49 o 
  -8   3  12       79.48       75.17     41.68 o 
  -7   3  12      416.44      386.48     44.29 o 
  -6   3  12      120.12      103.68     41.55 o 
  -5   3  12      334.80      317.96     43.45 o 
  -4   3  12      732.03      758.31     63.85 o 
  -3   3  12     2328.96     2322.87     65.57 o 
  -2   3  12       14.36       24.51     34.30 o 
  -1   3  12      931.37      935.48     36.92 o 
   0   3  12        7.41       -1.51     52.30 o 
   1   3  12       43.74       13.74     35.17 o 
   2   3  12      119.39      119.29     28.04 o 
   3   3  12     2959.75     3119.44     56.98 o 
   4   3  12       85.70       68.91     23.82 o 
   5   3  12      691.94      689.84     37.48 o 
   6   3  12      191.68      183.49     27.94 o 
   7   3  12      855.75      782.92     35.58 o 
   8   3  12       46.36       38.77     36.53 o 
   9   3  12      839.90      727.13    112.54 o 
  10   3  12      644.40      513.74     34.26 o 
  -9   4  12       15.51       -9.01     48.85 o 
  -8   4  12        2.41       25.08     43.08 o 
  -7   4  12       65.69       56.11     42.73 o 
  -6   4  12     1253.64     1294.13     41.03 o 
  -5   4  12        3.10       -4.63     44.36 o 
  -4   4  12        7.94       23.58     43.48 o 
  -3   4  12      155.13      198.93     33.99 o 
  -2   4  12      788.33      793.85     36.27 o 
  -1   4  12        3.15        6.68     28.70 o 
   0   4  12      329.93      368.79     45.89 o 
   1   4  12      181.97      168.64     35.30 o 
   2   4  12      562.18      598.67     35.74 o 
   3   4  12      136.86      151.82     24.65 o 
   4   4  12     4254.94     4365.84     72.82 o 
   5   4  12      393.24      412.86     29.07 o 
   6   4  12        5.53       -4.93     27.68 o 
   7   4  12     1182.90     1095.55     43.31 o 
   8   4  12       56.50       24.37     38.49 o 
   9   4  12       82.67       83.21     36.20 o 
  10   4  12      914.93      837.94     55.52 o 
 -10   5  12       68.84       -0.04     58.29 o 
  -9   5  12      118.45       35.58     48.95 o 
  -8   5  12       71.05       93.10     46.27 o 
  -7   5  12      289.53      352.27     37.08 o 
  -6   5  12       75.92       63.90     37.63 o 
  -5   5  12     1703.86     1877.97     42.67 o 
  -4   5  12      293.61      299.94     27.05 o 
  -3   5  12       38.03       35.04     33.33 o 
  -2   5  12      135.36      139.78     35.30 o 
  -1   5  12       18.53       33.72     34.59 o 
   0   5  12       80.59       65.61     28.78 o 
   1   5  12     4824.37     5039.29    134.56 o 
   2   5  12      766.66      728.49     63.66 o 
   3   5  12      191.60      146.41     28.64 o 
   4   5  12       99.95      104.21     27.88 o 
   5   5  12     1465.11     1544.74     35.37 o 
   6   5  12       86.89       87.79     28.04 o 
   7   5  12      222.44      222.76     24.96 o 
   8   5  12      327.06      402.44     37.41 o 
   9   5  12      223.81      169.35     41.01 o 
  10   5  12        1.21       34.14     40.96 o 
 -10   6  12       53.68      -10.16     66.19 o 
  -9   6  12      149.79      104.50     48.47 o 
  -8   6  12      335.02      400.71     42.54 o 
  -7   6  12        0.51       12.58     37.55 o 
  -6   6  12      213.88      234.69     37.47 o 
  -5   6  12      165.56      244.49     38.32 o 
  -4   6  12     1961.08     1998.22     58.71 o 
  -3   6  12      311.46      341.19     47.34 o 
  -2   6  12      136.13      134.56     27.46 o 
  -1   6  12      463.12      424.99     28.94 o 
   0   6  12       27.30      -28.69     28.69 o 
   1   6  12      153.91      203.70     71.54 o 
   2   6  12     3191.62     3365.60     41.20 o 
   3   6  12        2.14       43.86     27.58 o 
   4   6  12      855.82      817.63     29.38 o 
   5   6  12      195.51      206.77     47.13 o 
   6   6  12      586.50      664.17     63.46 o 
   7   6  12       19.70       38.75     31.63 o 
   8   6  12      842.37      909.38     71.81 o 
   9   6  12      385.60      355.14     43.74 o 
  10   6  12      484.90      427.90     41.93 o 
  -9   7  12       20.74      -14.71     51.89 o 
  -8   7  12       98.21      130.42     41.99 o 
  -7   7  12      767.60      906.17     76.01 o 
  -6   7  12       12.01       -6.22     43.16 o 
  -5   7  12        8.01      -38.14     38.14 o 
  -4   7  12      130.31       96.87     32.39 o 
  -3   7  12     1995.86     2057.69     64.13 o 
  -2   7  12      161.10       72.45     33.83 o 
  -1   7  12      791.72      865.66     35.48 o 
   0   7  12      109.55      179.94     29.10 o 
   1   7  12      231.24      260.79     34.57 o 
   2   7  12       80.84       97.98     51.68 o 
   3   7  12     4046.37     4108.68    128.04 o 
   4   7  12       26.09       47.84     27.21 o 
   5   7  12      407.84      353.86     63.06 o 
   6   7  12      361.42      347.32     32.91 o 
   7   7  12      127.04       99.17     27.58 o 
   8   7  12        5.78      -29.02     29.02 o 
   9   7  12     1108.44     1053.89     44.00 o 
  10   7  12      125.30      118.49     29.27 o 
  -9   8  12       20.21      -28.86     47.16 o 
  -8   8  12       43.05       46.35     41.83 o 
  -7   8  12      179.00      276.84     42.86 o 
  -6   8  12     2100.14     2009.52    160.65 o 
  -5   8  12      138.91      215.38     87.01 o 
  -4   8  12      596.44      606.81     39.33 o 
  -3   8  12      113.01       57.19     32.69 o 
  -2   8  12      165.14      185.34     33.01 o 
  -1   8  12       89.44       78.55     27.75 o 
   0   8  12     1703.55     1681.17    111.31 o 
   1   8  12       72.52       98.11     33.91 o 
   2   8  12      224.90      196.89     31.53 o 
   3   8  12      146.99      178.23     45.21 o 
   4   8  12     1848.45     1869.64     38.76 o 
   5   8  12      126.59      252.17     40.02 o 
   6   8  12        6.66       31.65     90.78 o 
   7   8  12      319.53      275.20     33.70 o 
   8   8  12       34.23       -5.88     32.20 o 
   9   8  12       22.71       -0.24     42.77 o 
  10   8  12     1728.13     1521.13     87.61 o 
  -9   9  12      650.39      467.28     47.48 o 
  -8   9  12       59.05       95.91     63.70 o 
  -7   9  12      136.37      122.10     29.65 o 
  -6   9  12       61.11      110.37     33.66 o 
  -5   9  12     1021.61     1055.38    103.11 o 
  -4   9  12       31.19       34.85     37.41 o 
  -3   9  12      109.06      113.67     38.21 o 
  -2   9  12      137.27      174.09     22.99 o 
  -1   9  12      373.60      332.98     33.51 o 
   0   9  12      116.79      103.13     33.17 o 
   1   9  12     1892.53     1790.89     79.10 o 
   2   9  12       19.82       66.25     33.45 o 
   3   9  12        7.03       10.06     34.94 o 
   4   9  12      450.75      468.71     40.67 o 
   5   9  12      633.82      532.79     56.69 o 
   6   9  12       90.31       85.63    117.66 o 
   7   9  12      385.94      365.32     37.96 o 
   8   9  12      883.60      861.15     38.15 o 
   9   9  12       12.08      -28.79     45.64 o 
  -8  10  12      179.34      359.68     70.73 o 
  -7  10  12        3.56      -41.55     41.55 o 
  -6  10  12       14.25       -6.11     42.06 o 
  -5  10  12      167.59      116.55     42.71 o 
  -4  10  12      480.81      564.68     32.36 o 
  -3  10  12       34.26      -10.63     93.61 o 
  -2  10  12      653.01      680.26     52.83 o 
  -1  10  12      182.34      174.42     38.70 o 
   0  10  12       18.70       64.59     31.72 o 
   1  10  12       36.25       -7.47     39.06 o 
   2  10  12     2982.74     2843.09    181.04 o 
   3  10  12        0.35       -4.76     39.34 o 
   4  10  12       32.53       32.95     32.05 o 
   5  10  12      804.02      771.26    150.83 o 
   6  10  12        0.49      -33.94     37.70 o 
   7  10  12       47.90      108.06     44.96 o 
   8  10  12      517.77      544.15     43.15 o 
   9  10  12       78.89       65.01     68.97 o 
  -8  11  12       90.23       69.14     38.57 o 
  -7  11  12      774.56      747.56     54.07 o 
  -6  11  12       75.07       73.84     39.05 o 
  -5  11  12      112.79        3.22     42.27 o 
  -4  11  12      171.46      182.36     73.84 o 
  -3  11  12       37.86       29.58     30.30 o 
  -2  11  12        6.89      -37.25     56.99 o 
  -1  11  12      616.63      666.70    105.71 o 
   0  11  12      219.33      224.89     38.14 o 
   1  11  12      359.22      391.48     38.95 o 
   2  11  12      364.22      425.18     78.21 o 
   3  11  12     1116.72     1130.36     40.51 o 
   4  11  12        1.55       14.14     38.02 o 
   5  11  12      223.93      274.37     45.97 o 
   6  11  12      440.21      377.24     37.97 o 
   7  11  12      115.89      128.99     37.12 o 
   8  11  12       17.84       28.99     72.99 o 
  -7  12  12       15.89       10.72     37.57 o 
  -6  12  12      580.81      580.35     98.49 o 
  -5  12  12       90.33      134.59     41.54 o 
  -4  12  12      201.27      172.77     34.29 o 
  -3  12  12      236.53      341.34     48.21 o 
  -2  12  12      158.36      107.72     32.81 o 
  -1  12  12       14.55       27.49     36.60 o 
   0  12  12     1729.97     1655.81     35.05 o 
   1  12  12        1.12       43.76     66.04 o 
   2  12  12       68.06      115.00     30.05 o 
   3  12  12      387.61      381.26     59.82 o 
   4  12  12      400.07      332.01     45.54 o 
   5  12  12        9.49       80.47     44.52 o 
   6  12  12      255.15      244.08     76.97 o 
   7  12  12      115.67      110.14     50.55 o 
  -6  13  12       20.44      115.43     70.22 o 
  -5  13  12      164.89      152.62     39.14 o 
  -4  13  12       34.67       14.10     87.13 o 
  -3  13  12     1516.48     1484.65    107.91 o 
  -2  13  12       45.50      -64.11     99.32 o 
  -1  13  12      857.63      812.24    105.03 o 
   0  13  12       83.29       76.32     43.10 o 
   1  13  12     1470.50     1564.73     45.39 o 
   2  13  12       65.17       20.01     64.17 o 
   3  13  12        0.92       -4.36     60.78 o 
   4  13  12      224.61      175.11     44.16 o 
   5  13  12       66.12      153.14     49.88 o 
   6  13  12       20.04       17.81     40.67 o 
  -4  14  12      277.79      256.47     47.01 o 
  -3  14  12      225.61      129.80    101.56 o 
  -2  14  12      610.78      552.02    169.37 o 
  -1  14  12       21.61       24.86     44.31 o 
   0  14  12      616.78      642.06     39.82 o 
   1  14  12       48.85       26.47     59.59 o 
   2  14  12      311.59      196.49     50.15 o 
   3  14  12        3.23      -50.41     50.41 o 
   4  14  12      193.69      221.01     44.06 o 
   5  14  12      280.10      293.86    108.93 o 
  -1  15  12       66.85       96.36     39.45 o 
   0  15  12        4.43       19.62     48.40 o 
   1  15  12       27.84      -23.87     48.50 o 
   2  15  12      286.96      231.00     48.01 o 
  -1  -3  13       19.85       81.21     83.17 o 
   0  -3  13       84.17        4.34     61.98 o 
   1  -3  13      769.13      744.02     54.09 o 
  -4  -2  13      269.23       81.97     87.90 o 
  -3  -2  13      110.27       42.06     53.07 o 
  -2  -2  13      195.74      225.78     61.23 o 
  -1  -2  13       18.63       36.41     54.07 o 
   0  -2  13       51.83      128.56     61.07 o 
   1  -2  13       70.29       60.01     50.74 o 
   2  -2  13      952.26     1012.72     43.03 o 
   3  -2  13       44.17       78.47     40.84 o 
   4  -2  13        7.16      -35.33     35.33 o 
  -5  -1  13        0.96       -3.51     51.84 o 
  -4  -1  13       16.63       -7.49     69.25 o 
  -3  -1  13        2.64       14.01     42.39 o 
  -2  -1  13      120.95      165.17     47.28 o 
  -1  -1  13     1600.70     1702.55     52.58 o 
   0  -1  13       61.72       90.47     48.74 o 
   1  -1  13      365.91      362.96     44.51 o 
   2  -1  13       82.25       77.42     39.42 o 
   3  -1  13     1252.90     1203.10     40.73 o 
   4  -1  13       22.95      -36.95     40.83 o 
   5  -1  13      315.39      281.39     41.54 o 
   6  -1  13      232.18      326.50     55.22 o 
  -6   0  13      266.76      137.24    101.19 o 
  -5   0  13      289.37      334.41     50.68 o 
  -4   0  13      375.41      444.07     40.61 o 
  -3   0  13        3.72        8.20     37.46 o 
  -2   0  13       49.02       59.85     40.89 o 
  -1   0  13      180.59      216.94     36.94 o 
   0   0  13     2813.65     2979.34     69.27 o 
   1   0  13      221.61      247.95     50.44 o 
   2   0  13      322.65      305.41     41.63 o 
   3   0  13      388.61      394.46     44.69 o 
   4   0  13      561.94      488.12     37.04 o 
   5   0  13       93.96      110.43     35.89 o 
   6   0  13      538.30      582.76     89.39 o 
   7   0  13       32.13      -19.69     37.37 o 
  -7   1  13       26.15       -4.84     59.40 o 
  -6   1  13       36.99       83.64     57.65 o 
  -5   1  13      687.53      665.14     59.71 o 
  -4   1  13      188.58      201.46     38.18 o 
  -3   1  13      476.27      494.60     33.96 o 
  -2   1  13        3.59      -10.48     32.66 o 
  -1   1  13      336.38      380.58     32.02 o 
   0   1  13      136.83      202.39     37.86 o 
   1   1  13     1467.84     1551.46     54.23 o 
   2   1  13      123.07       59.94     31.81 o 
   3   1  13        1.56       36.57     30.87 o 
   4   1  13      184.91      168.35     32.53 o 
   5   1  13       38.36       -1.25     76.71 o 
   6   1  13       44.00      -29.58     29.58 o 
   7   1  13     1192.21     1104.21     42.82 o 
  -8   2  13      901.94      753.94     61.26 o 
  -7   2  13      164.68      200.06     60.17 o 
  -6   2  13      158.27      197.71     47.02 o 
  -5   2  13       60.14       18.28     53.48 o 
  -4   2  13        6.02       29.38     37.16 o 
  -3   2  13      252.45      239.45     42.97 o 
  -2   2  13     1470.67     1579.04    116.68 o 
  -1   2  13       35.62       38.25     32.17 o 
   0   2  13      866.87      924.32     34.04 o 
   1   2  13      158.35      149.45     28.16 o 
   2   2  13     1110.29     1069.61     30.27 o 
   3   2  13       33.05       28.71     27.29 o 
   4   2  13      710.34      804.80     32.56 o 
   5   2  13      162.42      163.32     45.44 o 
   6   2  13      193.20      129.57     36.98 o 
   7   2  13        5.94       42.58     34.00 o 
   8   2  13      960.47      819.88     37.07 o 
  -8   3  13      147.52      148.76     48.19 o 
  -7   3  13      387.18      349.50     43.13 o 
  -6   3  13       80.40       69.32     43.59 o 
  -5   3  13      330.98      318.05     46.30 o 
  -4   3  13        4.01      -20.63     38.57 o 
  -3   3  13       46.55       62.84     39.07 o 
  -2   3  13      167.41      169.10     40.06 o 
  -1   3  13      912.93      970.57     42.07 o 
   0   3  13        2.30       24.85     39.86 o 
   1   3  13      398.98      438.18     33.39 o 
   2   3  13      244.66      303.16     32.78 o 
   3   3  13      792.88      804.15     33.50 o 
   4   3  13      159.44       98.78     24.88 o 
   5   3  13     1170.09     1147.33     48.01 o 
   6   3  13      370.93      379.75     32.31 o 
   7   3  13      737.92      664.55     91.01 o 
   8   3  13      227.11       94.83     41.92 o 
  -8   4  13       15.74       27.97     53.00 o 
  -7   4  13       42.34       90.08     42.88 o 
  -6   4  13      287.28      245.62     48.83 o 
  -5   4  13      411.49      406.88     41.89 o 
  -4   4  13      103.56       68.52     74.37 o 
  -3   4  13      220.23      243.37     39.51 o 
  -2   4  13       54.29        6.59     40.20 o 
  -1   4  13       79.85       71.05     33.17 o 
   0   4  13      748.88      753.06     40.26 o 
   1   4  13        3.98      -36.14     56.31 o 
   2   4  13       13.31       11.98     32.66 o 
   3   4  13      616.46      632.87     24.23 o 
   4   4  13      136.35      128.40     35.71 o 
   5   4  13       23.01        9.30     24.31 o 
   6   4  13     2233.96     2370.24    109.50 o 
   7   4  13        0.84      -12.57     51.04 o 
   8   4  13      427.94      491.87     35.41 o 
   9   4  13      205.89      155.10     35.46 o 
  -9   5  13      459.04      399.04     55.67 o 
  -8   5  13      122.02      100.76     48.65 o 
  -7   5  13       74.31       66.05     42.81 o 
  -6   5  13       27.12       93.61     46.79 o 
  -5   5  13      117.15      124.64     37.30 o 
  -4   5  13      243.96      258.42     38.42 o 
  -3   5  13     2181.23     2300.66     44.33 o 
  -2   5  13      120.90       97.13     28.57 o 
  -1   5  13     1393.76     1404.17     38.00 o 
   0   5  13      126.65      117.68     51.28 o 
   1   5  13     1609.41     1503.47     36.87 o 
   2   5  13       47.98       -3.91     60.55 o 
   3   5  13      642.12      619.23     41.23 o 
   4   5  13      652.09      717.04     45.93 o 
   5   5  13      114.79       93.73     24.85 o 
   6   5  13      338.60      326.17     32.74 o 
   7   5  13     1205.08     1170.01     40.66 o 
   8   5  13       15.26       31.31     60.74 o 
   9   5  13      235.85      309.28     54.49 o 
  -9   6  13       24.79       -2.34     66.94 o 
  -8   6  13      116.42       88.16     48.62 o 
  -7   6  13       12.25       25.44     42.35 o 
  -6   6  13       31.16       31.81     82.45 o 
  -5   6  13       99.57       58.95     31.03 o 
  -4   6  13        2.73      -35.35     38.10 o 
  -3   6  13      669.63      681.74     51.19 o 
  -2   6  13     4371.15     4529.25    119.62 o 
  -1   6  13       87.87       39.87     33.36 o 
   0   6  13      201.69      256.63     41.22 o 
   1   6  13      210.41      152.29     33.81 o 
   2   6  13      387.83      415.56     38.92 o 
   3   6  13       32.53       63.52     39.90 o 
   4   6  13      588.22      614.72     40.89 o 
   5   6  13       80.09      107.45     42.46 o 
   6   6  13     1147.96     1081.61     33.89 o 
   7   6  13      154.99      153.94     30.97 o 
   8   6  13     1132.43     1110.19     38.88 o 
   9   6  13       60.46       26.69     41.09 o 
  -8   7  13       28.58       41.95     47.59 o 
  -7   7  13       34.41       48.66     42.24 o 
  -6   7  13      283.20      303.11     43.48 o 
  -5   7  13     1545.61     1441.91     34.40 o 
  -4   7  13      558.20      534.26     38.97 o 
  -3   7  13        9.87       47.80     99.94 o 
  -2   7  13      368.21      359.63     39.83 o 
  -1   7  13      769.11      778.38     39.34 o 
   0   7  13        4.41      -34.42     34.42 o 
   1   7  13      107.24       54.28     36.68 o 
   2   7  13      168.34      237.41     32.59 o 
   3   7  13      542.57      563.73     40.56 o 
   4   7  13        0.64       34.93     40.16 o 
   5   7  13     1426.34     1455.37     34.06 o 
   6   7  13      167.24      172.77     34.64 o 
   7   7  13       47.04       49.69     31.99 o 
   8   7  13      382.35      366.43     29.46 o 
   9   7  13      372.03      292.74     32.59 o 
  -8   8  13      192.49      136.02     38.18 o 
  -7   8  13       28.13      -29.61     41.80 o 
  -6   8  13        3.40       60.10     34.07 o 
  -5   8  13      124.28       66.88     38.26 o 
  -4   8  13     1818.24     1807.03     34.95 o 
  -3   8  13       27.70       45.48     37.89 o 
  -2   8  13      273.83      281.02     38.76 o 
  -1   8  13       62.28      154.32     38.95 o 
   0   8  13      222.52      206.46     32.32 o 
   1   8  13        8.50        6.72     32.24 o 
   2   8  13      407.26      456.09     44.97 o 
   3   8  13      661.36      686.75     79.34 o 
   4   8  13      107.13      154.18     27.64 o 
   5   8  13      154.56      158.67     31.91 o 
   6   8  13     1325.34     1410.16     39.28 o 
   7   8  13        1.70      -36.74     36.74 o 
   8   8  13       49.88       80.59     36.39 o 
   9   8  13      646.38      599.68     41.91 o 
  -8   9  13       56.33       59.91     74.37 o 
  -7   9  13      108.25      115.00     38.76 o 
  -6   9  13       11.05       19.69     45.59 o 
  -5   9  13       97.76       19.63     43.29 o 
  -4   9  13      195.17      233.26     36.91 o 
  -3   9  13      854.01      868.96     32.56 o 
  -2   9  13       42.03       72.95     37.87 o 
  -1   9  13       45.47      117.90     38.40 o 
   0   9  13      358.96      393.14     42.71 o 
   1   9  13       92.88      114.79     32.06 o 
   2   9  13       65.97      116.44     32.05 o 
   3   9  13     1416.60     1441.23     46.98 o 
   4   9  13      165.07      176.82     38.81 o 
   5   9  13      592.85      603.33     39.22 o 
   6   9  13       65.45       54.04    112.42 o 
   7   9  13      514.97      510.91     26.53 o 
   8   9  13       71.58       -9.33     41.75 o 
  -7  10  13       81.26       50.06     42.03 o 
  -6  10  13      242.61      228.42     42.06 o 
  -5  10  13       47.63      105.32     42.30 o 
  -4  10  13       15.88      -21.13     34.77 o 
  -3  10  13      132.22       64.86     30.06 o 
  -2  10  13     1218.73     1235.17     32.65 o 
  -1  10  13      147.89      125.86     37.93 o 
   0  10  13      160.49      111.06     38.10 o 
   1  10  13      377.32      345.87     31.67 o 
   2  10  13      678.71      649.51     65.64 o 
   3  10  13       18.62       27.98     42.59 o 
   4  10  13     1929.01     1718.99     96.32 o 
   5  10  13       28.78       24.75     44.93 o 
   6  10  13      149.91       86.12     44.89 o 
   7  10  13      159.34      142.00     33.31 o 
   8  10  13      120.53      100.61     41.17 o 
  -7  11  13        3.35       64.12     48.52 o 
  -6  11  13      145.00      194.48     80.19 o 
  -5  11  13     1582.77     1469.28    116.26 o 
  -4  11  13      128.16      197.21     34.74 o 
  -3  11  13      177.05      129.41     43.81 o 
  -2  11  13       69.05       98.58     41.31 o 
  -1  11  13      523.90      610.27     74.03 o 
   0  11  13        9.67      -10.35     51.56 o 
   1  11  13      563.92      564.19     92.46 o 
   2  11  13      129.23       48.14     31.82 o 
   3  11  13        7.48       25.64     44.70 o 
   4  11  13      110.03      107.25     44.80 o 
   5  11  13     1412.11     1470.34     49.89 o 
   6  11  13       42.59       46.00     87.94 o 
   7  11  13       18.37       15.46     50.28 o 
  -6  12  13       20.05       38.74     45.75 o 
  -5  12  13      104.35      204.38     47.29 o 
  -4  12  13      758.30      700.99     59.65 o 
  -3  12  13        1.97      -42.44     42.44 o 
  -2  12  13       28.14      -37.70     42.77 o 
  -1  12  13      193.33      178.19     43.08 o 
   0  12  13       80.28       21.17     35.63 o 
   1  12  13      115.25       48.06     37.67 o 
   2  12  13      971.13     1045.97    111.53 o 
   3  12  13      124.98       91.82     46.17 o 
   4  12  13        4.38      -63.32    117.30 o 
   5  12  13      162.57      172.35     41.45 o 
   6  12  13      304.74      245.83     50.87 o 
  -5  13  13        7.81      -68.60     68.60 o 
  -4  13  13      234.33      279.98     47.78 o 
  -3  13  13     1190.57     1145.78     50.48 o 
  -2  13  13       10.16      -39.49     39.49 o 
  -1  13  13       98.32       88.33     54.09 o 
   0  13  13       83.31       50.93     42.56 o 
   1  13  13      122.29      171.01     70.96 o 
   2  13  13        1.38      -45.04     45.04 o 
   3  13  13      901.97      820.37     75.10 o 
   4  13  13        6.56       80.33     49.97 o 
   5  13  13      128.45       30.12     84.79 o 
  -3  14  13      203.66      369.12     66.17 o 
  -2  14  13      663.30      590.74     75.86 o 
  -1  14  13       48.48        9.48     47.69 o 
   0  14  13       15.94       58.75     48.55 o 
   1  14  13       38.37      -20.87     39.69 o 
   2  14  13        2.71       36.84     39.12 o 
   3  14  13       92.39       17.67     51.41 o 
  -1  -1  14      739.21      713.57     94.91 o 
   0  -1  14      539.66      534.23     54.66 o 
   1  -1  14      467.07      435.51     50.11 o 
   2  -1  14       30.75       44.37     63.02 o 
  -4   0  14     1594.70     1573.18     70.55 o 
  -3   0  14      283.32      289.52     45.86 o 
  -2   0  14      132.69      108.27     40.72 o 
  -1   0  14      140.40      172.23     61.52 o 
   0   0  14      218.02      143.02     52.11 o 
   1   0  14      114.98      176.18     50.24 o 
   2   0  14      491.04      617.18     75.10 o 
   3   0  14       14.58       69.92     41.34 o 
   4   0  14      404.33      374.25     45.84 o 
  -5   1  14      150.29      138.53     45.11 o 
  -4   1  14      160.81      164.77     49.56 o 
  -3   1  14      495.81      494.00     48.50 o 
  -2   1  14      114.13      110.50     37.52 o 
  -1   1  14       36.24        7.57     37.93 o 
   0   1  14      335.09      322.42     51.96 o 
   1   1  14       14.40       59.41     36.04 o 
   2   1  14      224.23      246.52     40.40 o 
   3   1  14      788.55      766.97     38.07 o 
   4   1  14        0.29       58.08     35.95 o 
   5   1  14      235.15      231.49     41.06 o 
  -6   2  14      225.28      240.85     53.18 o 
  -5   2  14        0.65       33.27     53.80 o 
  -4   2  14        3.06      -37.43     47.36 o 
  -3   2  14       97.96       90.75     35.82 o 
  -2   2  14      199.34      169.66     38.26 o 
  -1   2  14      153.24      142.35     39.08 o 
   0   2  14      705.06      806.12     64.02 o 
   1   2  14      101.30      129.09     37.12 o 
   2   2  14      453.88      436.57     46.25 o 
   3   2  14      105.75       94.36     32.01 o 
   4   2  14     1380.06     1360.69     38.30 o 
   5   2  14        3.31      -34.87     34.87 o 
   6   2  14       50.46       36.67     40.94 o 
  -6   3  14      115.22       28.13     54.07 o 
  -5   3  14      307.34      279.33     44.34 o 
  -4   3  14      152.08      245.34     92.89 o 
  -3   3  14        1.20      -39.20     45.42 o 
  -2   3  14      141.51      160.04     56.58 o 
  -1   3  14       53.49       14.85     38.22 o 
   0   3  14       87.58       71.26     36.86 o 
   1   3  14     1281.80     1271.80     40.57 o 
   2   3  14       74.08       50.71     34.34 o 
   3   3  14      481.09      494.68     37.59 o 
   4   3  14       96.51      112.40     36.69 o 
   5   3  14      712.98      663.38     37.31 o 
   6   3  14       13.00       -4.91     31.96 o 
   7   3  14      322.86      259.64     35.64 o 
  -7   4  14       53.74       52.35     53.55 o 
  -6   4  14       26.50       57.49     72.84 o 
  -5   4  14       13.69      -39.81     43.89 o 
  -4   4  14      790.17      800.25     77.33 o 
  -3   4  14       85.65       71.59     43.61 o 
  -2   4  14      559.45      494.44     39.63 o 
  -1   4  14       23.60       43.17     37.97 o 
   0   4  14     1126.32     1173.26     41.15 o 
   1   4  14       22.97       -2.01     33.64 o 
   2   4  14     2133.75     2283.95     84.58 o 
   3   4  14      299.68      271.72     27.47 o 
   4   4  14       21.76       64.26     48.99 o 
   5   4  14      826.95      811.63     27.26 o 
   6   4  14      127.47       92.96     35.88 o 
   7   4  14        0.69        4.38     47.68 o 
  -7   5  14      885.49      881.18     66.90 o 
  -6   5  14       58.53       21.76     47.58 o 
  -5   5  14      110.67      106.50     44.04 o 
  -4   5  14       25.58       71.63     52.54 o 
  -3   5  14        6.72       16.81     37.60 o 
  -2   5  14      173.64      137.35     38.75 o 
  -1   5  14     1470.75     1526.36     76.80 o 
   0   5  14       81.65       82.42     42.99 o 
   1   5  14      583.10      576.03     40.02 o 
   2   5  14      284.36      327.96     44.80 o 
   3   5  14     2889.68     2700.27     83.95 o 
   4   5  14       67.97       31.39     37.20 o 
   5   5  14      146.21      178.97     49.16 o 
   6   5  14       98.93      130.86     36.08 o 
   7   5  14      228.03      242.48     35.94 o 
   8   5  14       83.99       63.66     30.80 o 
  -7   6  14       55.20       43.22     48.30 o 
  -6   6  14      388.00      385.70     56.71 o 
  -5   6  14       50.35       33.71     61.65 o 
  -4   6  14       16.55      -24.62     44.28 o 
  -3   6  14      175.81      211.08     38.05 o 
  -2   6  14      277.49      348.24     31.63 o 
  -1   6  14      241.01      284.50     39.00 o 
   0   6  14      408.91      365.41     39.92 o 
   1   6  14       25.61       36.32     38.53 o 
   2   6  14      120.83      156.18     61.82 o 
   3   6  14      324.25      279.90     45.87 o 
   4   6  14      970.73      969.61     67.87 o 
   5   6  14        8.99      -15.04     41.86 o 
   6   6  14      216.13      272.18     35.69 o 
   7   6  14      220.21      273.53     59.93 o 
   8   6  14      254.10      235.85     38.13 o 
  -7   7  14       79.09      -42.26     48.39 o 
  -6   7  14       39.46       12.83     43.59 o 
  -5   7  14     1076.69      998.41     45.36 o 
  -4   7  14      162.26      138.85     44.15 o 
  -3   7  14      333.32      317.15     41.78 o 
  -2   7  14      175.94      133.44     43.06 o 
  -1   7  14        6.47        5.59     87.45 o 
   0   7  14       55.37       57.13     31.22 o 
   1   7  14      906.31      923.72     40.52 o 
   2   7  14       16.38        3.23     65.32 o 
   3   7  14       14.58       87.86    111.93 o 
   4   7  14      411.42      464.09     61.38 o 
   5   7  14      401.76      405.70     33.74 o 
   6   7  14        2.74       -9.36     34.51 o 
   7   7  14      777.44      772.45     43.29 o 
   8   7  14      112.45      103.49     35.11 o 
  -7   8  14       36.83      132.19     54.24 o 
  -6   8  14       57.55       71.40     46.84 o 
  -5   8  14      173.56      116.67     63.40 o 
  -4   8  14      491.58      457.95     44.37 o 
  -3   8  14      186.66      307.68     75.18 o 
  -2   8  14      358.91      346.00     82.51 o 
  -1   8  14       43.64       21.04     46.27 o 
   0   8  14      717.40      714.06     41.48 o 
   1   8  14      105.24      115.34     31.63 o 
   2   8  14     1736.18     1708.16     69.20 o 
   3   8  14        0.40      -30.76     38.14 o 
   4   8  14      187.24      190.82     45.04 o 
   5   8  14      295.63      301.80     67.24 o 
   6   8  14        3.48       25.75     36.25 o 
   7   8  14        8.90      -53.42     63.75 o 
   8   8  14     1006.53      815.75     47.85 o 
  -7   9  14      370.32      325.05     81.00 o 
  -6   9  14        3.59       80.79     47.66 o 
  -5   9  14        3.53       43.39     99.45 o 
  -4   9  14       49.34       70.72     80.49 o 
  -3   9  14       41.99       30.07     51.83 o 
  -2   9  14      122.47       89.17     48.45 o 
  -1   9  14     1141.21      943.62     39.66 o 
   0   9  14      120.69      106.87     31.23 o 
   1   9  14       30.71       25.94     53.52 o 
   2   9  14      207.53      220.13     54.50 o 
   3   9  14      606.21      594.71     46.85 o 
   4   9  14       10.55       -0.44     36.69 o 
   5   9  14      429.72      419.30     44.96 o 
   6   9  14      292.47      231.90     35.90 o 
   7   9  14      197.47      164.29     41.34 o 
  -6  10  14       61.38      107.25     79.81 o 
  -5  10  14       56.62       20.41    109.65 o 
  -4  10  14      529.97      555.25     42.90 o 
  -3  10  14      234.96      176.97     35.45 o 
  -2  10  14       44.22       59.53     30.82 o 
  -1  10  14       98.27       93.16     30.96 o 
   0  10  14     2000.25     2105.23     47.84 o 
   1  10  14        0.14       39.63     37.58 o 
   2  10  14       34.35        3.45     44.85 o 
   3  10  14      223.30      193.41     44.86 o 
   4  10  14        1.00      -21.30     44.34 o 
   5  10  14       33.67      106.13     57.37 o 
   6  10  14      439.20      437.34    123.46 o 
   7  10  14      131.00       45.97     77.62 o 
  -6  11  14       18.93       81.04     50.79 o 
  -5  11  14        1.25      -47.84     47.84 o 
  -4  11  14       18.27       -8.83     40.36 o 
  -3  11  14      748.50      799.00     43.46 o 
  -2  11  14      121.82      142.36     57.10 o 
  -1  11  14      339.04      404.57     64.19 o 
   0  11  14      256.42      139.62     44.04 o 
   1  11  14      310.50      306.18     95.23 o 
   2  11  14        1.73       32.02     55.92 o 
   3  11  14        2.28      -43.76     43.76 o 
   4  11  14      373.42      315.17     97.49 o 
   5  11  14       46.71      -24.22     50.99 o 
   6  11  14       90.40      115.37     49.66 o 
  -4  12  14        9.49       19.07     50.53 o 
  -3  12  14       29.66      -21.66     39.49 o 
  -2  12  14      407.62      348.09     47.83 o 
  -1  12  14        4.36      -46.91     46.91 o 
   0  12  14       15.13       27.97     59.03 o 
   1  12  14      185.51      156.41     43.52 o 
   2  12  14      475.89      406.68     85.17 o 
   3  12  14       10.92       13.84     35.35 o 
   4  12  14      739.32      751.46     42.00 o 
   5  12  14      212.48      197.61     70.84 o 
  -3  13  14       86.49      154.49     52.20 o 
  -2  13  14      155.11      164.91     39.62 o 
  -1  13  14     1112.03     1127.28     50.48 o 
   0  13  14      133.49      192.92     34.56 o 
   1  13  14        0.10      -32.60     54.60 o 
   2  13  14      342.45      326.78     65.66 o 
   3  13  14       37.68      -19.84     92.93 o 
   4  13  14        2.36      -25.39     40.13 o 
   0   1  15       33.54       49.76     39.65 o 
   1   1  15        1.46       12.72     48.72 o 
  -3   2  15       33.14       22.92     48.06 o 
  -2   2  15      202.91      112.76     41.02 o 
  -1   2  15      210.89      147.94     41.34 o 
   0   2  15     1159.24     1086.15    100.85 o 
   1   2  15      275.53      236.50     41.89 o 
   2   2  15      155.56      109.13     41.05 o 
   3   2  15       44.06       21.58     40.49 o 
  -4   3  15      134.25      134.29     61.95 o 
  -3   3  15     1582.54     1586.59     89.46 o 
  -2   3  15      145.05      149.17     43.81 o 
  -1   3  15      155.87      114.68     35.93 o 
   0   3  15      147.22      122.40     53.45 o 
   1   3  15      390.15      373.83     36.54 o 
   2   3  15       45.40       28.59     32.61 o 
   3   3  15      150.97      197.49     41.50 o 
   4   3  15       89.81       79.53     55.75 o 
  -5   4  15       78.42       65.45     60.03 o 
  -4   4  15      142.73       87.91     67.43 o 
  -3   4  15      187.86      159.98     45.71 o 
  -2   4  15      702.99      639.99     45.79 o 
  -1   4  15       57.53       41.48     44.14 o 
   0   4  15        7.17       44.59     36.13 o 
   1   4  15      180.06      207.42     51.19 o 
   2   4  15        4.83        1.39     36.03 o 
   3   4  15       34.86       76.51     35.70 o 
   4   4  15      932.00      925.91     41.19 o 
   5   4  15        1.70      -20.85     40.08 o 
  -5   5  15      129.15      134.08     49.42 o 
  -4   5  15        1.46      -31.38     64.89 o 
  -3   5  15      282.15      245.37     44.60 o 
  -2   5  15      212.38       99.82     44.86 o 
  -1   5  15     1049.49     1068.46     54.90 o 
   0   5  15       34.26       -0.91     44.46 o 
   1   5  15        2.95       74.60     44.21 o 
   2   5  15      221.94      256.41     36.68 o 
   3   5  15        4.92       13.65     27.77 o 
   4   5  15      424.75      369.81     46.67 o 
   5   5  15     1209.42     1209.14     42.70 o 
   6   5  15       48.48       42.41     61.40 o 
  -5   6  15      103.38       94.04     49.07 o 
  -4   6  15      593.92      575.65     47.40 o 
  -3   6  15       65.33      140.39     43.75 o 
  -2   6  15        2.35      -44.19     44.19 o 
  -1   6  15      376.88      357.16     45.14 o 
   0   6  15      441.74      506.02     44.80 o 
   1   6  15       28.05       17.53     36.27 o 
   2   6  15      361.74      382.54     87.16 o 
   3   6  15      132.27      111.24     35.67 o 
   4   6  15      336.99      297.11     48.17 o 
   5   6  15      134.72      179.05     41.58 o 
   6   6  15      425.73      395.77     37.22 o 
  -6   7  15      105.24       39.11     47.54 o 
  -5   7  15       46.24      -27.83     49.03 o 
  -4   7  15      228.94      173.71     46.86 o 
  -3   7  15      593.44      641.97     44.99 o 
  -2   7  15      226.06      213.39     44.36 o 
  -1   7  15      235.62      232.82     37.07 o 
   0   7  15      107.04       57.29     44.43 o 
   1   7  15      905.41      822.99     46.07 o 
   2   7  15        8.48      -35.86     35.86 o 
   3   7  15     1374.40     1309.81     73.09 o 
   4   7  15      242.98      242.58     27.10 o 
   5   7  15       64.86      105.20     56.07 o 
   6   7  15      359.29      373.33     57.21 o 
  -6   8  15      665.33      524.49     66.11 o 
  -5   8  15       40.37        6.71     48.22 o 
  -4   8  15        3.92       18.67     49.16 o 
  -3   8  15      134.05       67.61     35.44 o 
  -2   8  15      362.25      290.53     44.50 o 
  -1   8  15       46.93      120.61    102.28 o 
   0   8  15      404.74      412.87     44.91 o 
   1   8  15       66.64       46.88     43.95 o 
   2   8  15      354.86      320.10     37.09 o 
   3   8  15       63.20       55.69     46.36 o 
   4   8  15     1445.87     1326.45     38.46 o 
   5   8  15      194.85      268.75     41.38 o 
   6   8  15        3.19       22.51     35.36 o 
  -5   9  15      577.47      606.59     94.16 o 
  -4   9  15      226.80      223.48     44.38 o 
  -3   9  15       35.57      -44.54     44.54 o 
  -2   9  15      252.76      277.75     34.97 o 
  -1   9  15       91.43       65.20     35.30 o 
   0   9  15       19.27       37.16     43.88 o 
   1   9  15      367.35      441.41     44.38 o 
   2   9  15       45.10       87.77     78.78 o 
   3   9  15      263.89      209.29     43.75 o 
   4   9  15      258.12      246.50     49.34 o 
   5   9  15      591.21      488.08    123.46 o 
   6   9  15       16.73      -16.72     82.13 o 
  -5  10  15       47.56       17.45     38.19 o 
  -4  10  15      630.82      473.96     49.74 o 
  -3  10  15      150.15      138.62     49.47 o 
  -2  10  15       41.11       36.11     57.63 o 
  -1  10  15      173.17      222.96     53.67 o 
   0  10  15       32.47       60.30     78.70 o 
   1  10  15       42.26        3.21     43.59 o 
   2  10  15      616.28      568.40     44.79 o 
   3  10  15        0.21      -41.24     48.50 o 
   4  10  15      239.17      250.56     41.03 o 
   5  10  15      296.28      109.59     50.00 o 
  -4  11  15      162.06       74.76     47.15 o 
  -3  11  15     1091.76      928.19     44.82 o 
  -2  11  15       42.90       80.91     78.19 o 
  -1  11  15      171.90      174.23     49.35 o 
   0  11  15       14.90      -37.07     47.68 o 
   1  11  15        3.18       64.29     53.64 o 
   2  11  15       39.10       88.04     53.05 o 
   3  11  15      606.41      660.85     50.70 o 
   4  11  15        3.61       46.13     62.25 o 
   5  11  15       37.37      147.77     71.97 o 
  -2  12  15      175.49      120.55     47.84 o 
  -1  12  15      138.61      118.19     39.63 o 
   0  12  15      348.59      325.17     61.12 o 
   1  12  15      165.78      172.43     46.55 o 
   2  12  15       11.26       37.90     39.99 o 
   3  12  15      184.49       44.70     40.45 o 
  -2   5  16        6.86        3.49     98.13 o 
  -1   5  16      110.39      119.06     49.90 o 
   0   5  16      181.18      165.69     49.85 o 
   1   5  16     1066.02      974.15     37.33 o 
   2   5  16       93.05       38.34     40.49 o 
  -2   6  16      419.62      430.94     50.21 o 
  -1   6  16      130.10       79.89     50.14 o 
   0   6  16       27.05       39.64     40.33 o 
   1   6  16      202.33      208.09     92.69 o 
   2   6  16      168.38      112.67     43.34 o 
   3   6  16       48.68       -8.97     70.85 o 
  -3   7  16        7.36       78.82     52.51 o 
  -2   7  16       86.33       57.84     86.03 o 
  -1   7  16     1071.86     1051.43     51.92 o 
   0   7  16       71.60      172.32     59.82 o 
   1   7  16       50.24       90.98     40.60 o 
   2   7  16      281.78      292.26     50.30 o 
   3   7  16      257.43      285.88     40.43 o 
  -3   8  16       37.42       12.36     48.98 o 
  -2   8  16      124.25       91.32     39.87 o 
  -1   8  16      321.40      292.03     50.41 o 
   0   8  16     1329.46     1148.42     52.65 o 
   1   8  16        4.15      -36.97     49.63 o 
   2   8  16      212.43      142.68     35.41 o 
   3   8  16       91.75       75.16     49.26 o 
   4   8  16      126.64       27.13     48.32 o 
  -3   9  16      669.77      545.92    107.27 o 
  -2   9  16       31.20       -5.55     69.28 o 
  -1   9  16      133.39       91.43     49.62 o 
   0   9  16      113.98       57.64     49.61 o 
   1   9  16      100.16       42.40     40.92 o 
   2   9  16        4.51      -38.05     54.60 o 
   3   9  16      166.64      185.69     48.63 o 
  -2  10  16      412.86      252.70     57.16 o 
  -1  10  16        1.42      -11.31     55.75 o 
   0  10  16        3.32      -29.22     48.58 o 
   1  10  16      142.98       98.66    113.08 o 
   2  10  16        0.39      -48.24     48.24 o 
   3  10  16        5.83       16.65     39.42 o 
  -1  11  16      175.40       88.81     46.44 o 
   0  11  16       43.21       94.60     39.11 o 
   1  11  16        2.33       16.79     69.66 o 
                                                 
